# Supplementary material for: Sound Stimulation Can Affect Saccharomyces cerevisiae Growth and Production of Volatile Metabolites in Liquid Medium
Source: Metabolites. 2021 Sep 7;11(9):605. doi: 10.3390/metabo11090605 (PMC8468475; doi:10.3390/metabo11090605)
Supplement: Supplementary file 1 [file metabolites-11-00605-s001.zip]

Archive with 1 entries (1 files):
- Supplementary file/Supplementary Material.xlsx
