# Supplementary material for: Sound Stimulation Can Affect Saccharomyces cerevisiae Growth and Production of Volatile Metabolites in Liquid Medium
Source: Metabolites. 2021 Sep 7;11(9):605. doi: 10.3390/metabo11090605 (PMC8468475; doi:10.3390/metabo11090605)
Supplement: Supplementary file 1 [file metabolites-11-00605-s001.zip › Supplementary file/Supplementary Material.xlsx]

## Sheet: Sig. Pairwise Comparisons
Putative Identification of Volatile Compounds	P-value of Comparisons			Fold Change
	High Frequency vs Low Frequency	High Frequency vs Silence	Low Frequency vs Silence	High Frequency vs Low Frequency	High Frequency vs Silence	Low Frequency vs Silence
Benzoic acid, methyl ester	0.852361	9.47e-05	0.000309067	1.11192	33.5374	30.1618
1,3,5-Cycloheptatriene	0.253149	3.76e-05	0.00139858	1.37741	16.4071	11.9116
Cyclohexanol, 1-methyl-4-(1-methylethylidene)-	0.705094	1.26e-06	3.04e-07	0.914437	7.04462	7.70379
4-O-Acetyl-2,5-di-O-methyl-3,6-dideoxy-d-gluconitrile	0.730365	0.0400993	0.180055	1.37199	9.13779	6.66024
Limonene	0.955148	0.000392647	0.00075047	1.05838	7.80062	7.37031
Cycloheptene, 5-ethylidene-1-methyl-	0.800954	9.64e-05	0.000391338	1.12172	8.63647	7.69931
Phenol, 3-ethyl-5-methyl-	0.953225	0.000129435	0.000246971	1.05425	8.6041	8.16136
3,3-Dimethyl-6-methylenecyclohexene	0.0013312	1.02e-05	0.114653	2.51049	8.29923	3.30582
Benzoic acid 2-bromoethyl ester	0.896926	1.01e-05	4.23e-06	0.941471	8.17302	8.68112
Benzene, (ethoxymethyl)-	0.15248	2.93e-05	0.00216709	1.44232	10.2564	7.11103
Acetic acid, 1-(R)-phenylethyl ester	0.901236	5.97e-06	2.59e-06	0.945276	7.79408	8.2453
2-Ethylphenol, O-acetyl-	0.877513	9.04e-06	3.49e-06	0.937497	7.4651	7.9628
Hydrazine, 1-methyl-1-phenyl-	0.84957	5.89e-06	2.07e-06	0.932856	7.39878	7.93132
2-(Acetoxymethyl)norbornadiene	0.883304	9.57e-06	3.78e-06	0.938898	7.33796	7.8155
Cycloheptanol, 1-methyl-2-methylene-	0.00130662	6.83e-06	0.0781813	2.33421	7.18807	3.07944
7-Octen-2-ol, 2,6-dimethyl-	0.380689	7.59e-07	7.51e-08	0.87079	6.00044	6.8908
Benzene, 1,1'-[oxybis(methylene)]bis-	0.245475	1.48e-05	0.000525099	1.31946	8.74692	6.62917
Phenol, 2,6-dimethyl-	0.00317432	2.91e-05	0.140046	2.28726	6.04545	2.64309
Phenol, 2-ethyl-	0.96315	3.75e-06	2.28e-06	0.968973	6.00904	6.20145
Isocyclocitral	0.57703	0.000423301	4.66e-05	0.845329	5.4373	6.43217
Cyclopentane, 1-methyl-1-(2-methyl-2-propenyl)-	0.283645	8e-07	5.65e-08	0.854145	5.83183	6.82767
Benzene, n-butyl-	0.925139	5.71e-06	1.2e-05	1.04931	5.6003	5.33714
(2S)-Bornane-10,2-sultam	0.0777319	1.26e-06	2.56e-08	0.794319	5.51278	6.94027
Methanone, dicyclopropyl-	0.223565	1.2e-06	6.3e-08	0.839723	5.49949	6.54917
p-Cymene	0.99542	8.55e-05	0.000104023	1.01477	6.22049	6.12996
Dodecanoic acid, 2-hexen-1-yl ester	0.000552668	9.78e-07	7.74e-10	0.661622	5.42036	8.19253
o-tert-Butyl cyclohexyl acetate 1	0.00100186	9.18e-07	1.06e-09	0.676987	5.34629	7.89718
2H-Inden-2-one, 1,3-dihydro-	0.0313069	6.49e-06	4.74e-08	0.741833	5.25911	7.08935
2,3-Dimethyl-4-penten-2-ol	0.123954	4.23e-07	1.5e-08	0.826112	5.23879	6.3415
1-Octanol, 2-methyl-	0.160453	3.03e-07	1.4e-08	0.840553	5.11243	6.08222
Glutaric acid, di(trans-hex-3-enyl) ester	0.0128922	2.47e-05	6.86e-08	0.69324	5.03427	7.26195
Ethanone, 1-(1-ethyl-1H-pyrazol-4-yl)-	0.00126244	1.28e-06	1.55e-09	0.680389	5.0165	7.37299
1,6-Heptadien-4-ol	0.913457	6.28e-07	3.09e-07	0.959868	4.9863	5.19478
Coumarin, 6-benzyloxy-3,4-dihydro-4,4-dimethyl-5-nitro-	0.0492754	1.9e-06	2.49e-08	0.777387	4.92955	6.34117
1,6-Octadien-3-ol, 3,7-dimethyl-, propanoate	0.599914	1.71e-06	2.99e-07	0.90259	4.90693	5.4365
1-Butene, 3,3-dimethyl-	0.0823479	2.97e-07	7.99e-09	0.817165	4.90662	6.00444
Aminocarb	0.00499757	3.96e-06	8.61e-09	0.698587	4.85386	6.94811
Hexanoic acid, 2-propenyl ester	0.132892	0.000122719	0.012013	1.46564	4.84012	3.30239
5,8-Dimethylenebicyclo[2.2.2]oct-2-ene	0.0137797	2.38e-06	1.17e-08	0.735401	4.8002	6.52732
Cyclodecene	0.00213069	3.46e-07	8.24e-10	0.715315	4.78531	6.6898
Bicyclo[4.1.0]heptan-2-ol, 3,7,7-trimethyl-, (1.alpha.,2.alpha.,3.beta.,6.alpha.)-	0.0787339	1.39e-07	4.11e-09	0.824491	4.77685	5.7937
Cyclohexene, 3,5,5-trimethyl-	0.00268491	0.000668386	2.5e-07	0.579534	4.77634	8.2417
Acetic acid, trifluoro-, 3,7-dimethyloctyl ester	0.0181392	1.07e-07	1.23e-09	0.784257	4.76482	6.07559
Propanoic acid, 2-methyl-, 2-(hydroxymethyl)-1-propylbutyl ester	0.786123	3.35e-06	1.24e-05	1.083	4.7557	4.39121
(+)-4-Carene	0.535248	2.62e-06	3.68e-07	0.89082	4.73566	5.31607
1-Methyl-2-phenylcyclopropane	0.116233	4.61e-06	1.07e-07	0.801196	4.6507	5.8047
o-Menthan-8-ol	0.149216	7.78e-07	2.95e-08	0.83188	4.61732	5.55046
1-(3,5-Dimethyl-1H-pyrazol-4-yl)ethanone	0.858945	1.14e-05	3.34e-05	1.07064	4.53612	4.23682
Formic acid, (4-fluorophenyl)methyl ester	0.822816	4.38e-06	1.42e-06	0.93523	4.49861	4.81017
Hexane, 2-methyl-4-methylene-	0.689009	1.04e-05	5.77e-05	1.11469	4.4785	4.01772
1-Nonanol	0.0304699	1.91e-06	1.74e-08	0.774149	3.87633	5.00721
Linalool	0.65146	1.91e-06	3.83e-07	0.911898	4.42169	4.84888
Cyclohexanol, 1-methyl-4-(1-methylethyl)-, cis-	0.0652786	6.68e-07	1.31e-08	0.804739	4.40875	5.47848
Cyclohexanol, 1-methyl-4-(1-methylethenyl)-	0.0850118	2.3e-06	4.53e-08	0.799947	4.38261	5.47862
4,7-methano-1H-inden-5-ol, 3a,4,5,6,7,7a-hexahydro-, acetate	0.0329863	2.61e-06	2.38e-08	0.765551	4.37671	5.71708
Cis-bicyclo[4.2.0]octane	0.00566016	1.35e-05	2.35e-08	0.688665	4.30557	6.25206
2-(N-Hydroxyimino)-1-phenylethanone	0.0325053	1.54e-06	1.53e-08	0.773131	4.29809	5.55933
Cyclohexanone, 2-(1-methylethylidene)-	0.00253968	8.98e-06	9.97e-09	0.675137	4.24905	6.29361
1H-Indol-4-amine	0.024267	4.88e-06	3.1e-08	0.748818	4.23662	5.65774
Tricyclo[4.2.1.1(2,5)]dec-3-en-9-ol, acetate, stereoisomer	0.0222181	1.39e-06	1.08e-08	0.763924	4.21424	5.51657
Cyclohexanol, 4-(1,1-dimethylethyl)-	0.998693	7.86e-07	8.58e-07	1.00485	4.11128	4.09145
Sabinyl, 2-methylbutanoate	0.0607091	3.67e-06	5.06e-08	0.785316	4.088	5.20554
Oxalic acid, heptyl isohexyl ester	0.979255	9.19e-05	0.000140116	1.02892	4.05206	3.93817
Butanoic acid, 6-ethyl-3-octyl ester	0.936446	3.88e-05	1.9e-05	0.955915	4.02447	4.21007
7-Oxabicyclo[2.2.1]heptane, 1-methyl-4-(1-methylethyl)-	0.53401	0.000103738	0.00115997	1.18764	4.0172	3.38252
Phenol, 2,6-dimethoxy-	0.974875	2.4e-05	1.55e-05	0.973256	3.99578	4.10558
R(-)-2-Methyl-pyrrolidine	0.0255891	2.2e-06	1.71e-08	0.765234	3.98754	5.21088
3-Hexen-1-ol benzoate	0.0334089	2.33e-06	2.19e-08	0.772708	3.98653	5.15916
1-Heptanol, 2-propyl-	0.106289	1.95e-06	4.77e-08	0.815167	3.97522	4.87658
1-Pentene, 3,4-dimethyl-	0.00558382	1.92e-05	3.05e-08	0.687717	3.96551	5.76619
trans-2-Decen-1-ol, methyl ether	0.222091	3.29e-06	1.5e-07	0.841336	3.9633	4.71072
Benzeneethanol, .alpha.,.alpha.-dimethyl-, acetate	0.0110827	3.72e-07	2.39e-09	0.765938	3.94092	5.14522
7-Oxabicyclo[4.1.0]heptane, 1-methyl-	0.985945	4.41e-05	6.19e-05	1.02191	3.93202	3.84771
2(3H)-Benzofuranone, hexahydro-7a-methyl-	0.444215	3.87e-05	0.00057892	1.19626	3.89131	3.25289
7-Oxabicyclo[4.1.0]heptane, 3-methyl-	0.0337508	2.88e-06	2.62e-08	0.77182	3.88091	5.02826
Carvone	0.945235	1.2e-06	6.77e-07	0.967586	4.44556	4.59449
Propanoic acid, 2-methyl-, 2-methylpropyl ester	0.999887	0.000278034	0.000269378	0.997759	3.86667	3.87535
2-Ethylhexyl acrylate	0.0886208	1.52e-06	3.32e-08	0.813114	3.83022	4.71056
Benzene, 2-butenyl-	0.0379684	5.68e-05	3.18e-07	0.732218	3.80989	5.20322
1,1'-(1,1'-Cyclopropylidenediethylidene)disemicarbazide	0.00176168	9.02e-06	7.81e-09	0.673966	3.79933	5.63727
Azetidine, 1-acetyl-2-methyl-	0.00601588	0.00173573	0.940025	3.09763	3.79266	1.22438
Chloroacetic acid, 3-tridecyl ester	0.0139925	8.59e-06	3.21e-08	0.731959	3.72149	5.08428
4-Hexen-1-ol, 2-ethenyl-2,5-dimethyl-	0.252172	9.81e-07	5.97e-08	0.862455	3.6545	4.23732
Hexane, 1-(hexyloxy)-2-methyl-	0.0213508	3.73e-06	2.28e-08	0.758251	3.64629	4.80881
n-Butyric acid 2-ethylhexyl ester	0.0452424	1.31e-05	1.12e-07	0.764891	3.62738	4.74234
1,6-Octadiene, 2,6-dimethyl-	0.873056	5.85e-05	0.000171162	1.07102	3.62187	3.3817
Cyclopropane, 1,1'-methylenebis-	0.0279713	0.00251056	5.51e-06	0.644844	3.59792	5.57952
Geranyl formate	0.0247026	9.74e-06	5.45e-08	0.75143	3.51747	4.68104
Bicyclo[4.1.0]heptane, 3-methyl-	0.207583	1.98e-05	6.67e-07	0.824741	3.49205	4.23412
Cyclopropane, 1,1,2,2-tetramethyl-	0.0179534	1.55e-05	6.16e-08	0.735446	3.46885	4.71667
Tricyclo[2.2.1.0(2,6)]heptane-3-methanol, 2,3-dimethyl-	0.867678	8.3e-07	3.38e-07	0.954738	3.42732	3.5898
Propiolic acid	0.00126636	9.81e-06	6.64e-09	0.673281	3.42281	5.08377
2-[2-(5-Norbornenyl)oxy]-tetrahydropyran	0.0144687	3.1e-07	2.46e-09	0.78438	3.41737	4.35678
Cyclohexanecarboxylic acid, hexyl ester	0.308647	0.0187692	0.000609065	0.726948	3.41697	4.70043
3-Cyclohexen-1-ol, 4-methyl-1-(1-methylethyl)-, (R)-	0.21106	7.67e-06	0.000312801	1.2397	3.38756	2.73257
Benzeneacetic acid, 4-hydroxy-	0.917026	0.000317436	0.000132623	0.943347	3.38265	3.58579
4-Ethylbenzoic acid, octadecyl ester	0.138362	0.000135574	2.27e-06	0.780799	3.36388	4.30826
5H-Benzocycloheptene, 6,7-dihydro-	0.00502442	0.000944959	5.42e-07	0.61831	3.34172	5.40459
Methoxyacetic acid, nonyl ester	0.0111863	1.4e-06	6.74e-09	0.761293	3.28954	4.32099
.alpha.-Terpineol	0.502581	4.7e-07	6.96e-08	0.909428	3.24794	3.57141
cis-2-Nonene	0.00885663	6.9e-06	1.95e-08	0.748495	2.77105	3.70216
1-Adamantanecarboxylic acid, 2-tetrahydrofurylmethyl ester	0.827572	0.000761025	0.000204723	0.912971	3.23348	3.54172
.alpha.-Terpinyl isovalerate	0.537124	9.81e-07	1.5e-07	0.909611	3.22788	3.54864
Decane, 3-chloro-	0.23263	0.000126099	3.86e-06	0.812336	3.21826	3.96174
Cyclopropane, 1,2-dimethyl-3-pentyl-, (1.alpha.,2.alpha.,3.alpha.)-	0.455252	0.000184976	1.4e-05	0.85323	3.21642	3.7697
2-Heptenal, 2-propyl-	0.560107	3.71e-05	0.000353922	1.14532	3.1982	2.7924
2,6-Octadien-1-ol, 3,7-dimethyl-, (Z)-	0.00173085	9.1e-06	0.0802918	1.81358	3.13882	1.73074
Phenol, 2-ethyl-4-methyl-	0.774997	1.38e-06	4.05e-07	0.940145	3.13742	3.33717
2-Propen-1-amine, N-ethyl-	0.373174	0.000405956	2.11e-05	0.829323	3.11482	3.75586
Eucalyptol	0.964192	6.41e-05	0.000111266	1.03341	3.10288	3.00257
Cyclopentane, 1,2,3-trimethyl-, (1.alpha.,2.alpha.,3.alpha.)-	0.000158034	0.057254	7.68e-07	0.393248	3.09369	7.86701
Carbonic acid, dipentyl ester	0.00677626	7.05e-06	1.64e-08	0.730565	3.07931	4.21497
Cyclohexene, 4-methyl-1-(1-methylethenyl)-	0.741406	2.74e-06	6.99e-07	0.932869	3.06792	3.28869
2-Nonene	0.645564	0.000348557	4.91e-05	0.88381	3.05146	3.45261
3-Cyclohexene-1-carboxaldehyde, 2,4,6-trimethyl-	0.0165715	3.85e-05	1.18e-07	0.730292	3.0243	4.14122
1-Hexene, 3-methyl-	0.0154739	0.00333483	0.868049	2.38784	3.02296	1.26598
Cyclooctane, 1,4-dimethyl-, trans-	0.287504	0.000346798	1.25e-05	0.81541	3.01989	3.70352
2,6-Octadiene, 2,6-dimethyl-	0.00560689	2.32e-05	3.51e-08	0.708429	3.01082	4.24999
1-Decene, 3,3,4-trimethyl-	0.252912	0.00137184	3.69e-05	0.784556	3.00927	3.83563
Bicyclo[4.1.0]heptan-3-ol, 4,7,7-trimethyl-, (1.alpha.,3.alpha.,4.beta.,6.alpha.)-	0.373879	0.000350312	1.84e-05	0.834755	2.96948	3.55731
2,3-Dimethyldecane	0.00666156	3.12e-06	8.75e-09	0.746423	2.94892	3.95073
1-Heptanol	0.0103822	0.00218951	0.871125	2.37593	2.94742	1.24053
Cyclopropane, 1-ethyl-1-methyl-	0.379891	0.00210433	0.000100203	0.8096	2.92399	3.61164
Carbonic acid, decyl nonyl ester	0.000178654	1.06e-05	1.93e-09	0.644656	2.9141	4.52039
Benzene, (2-nitropropyl)-	0.36123	0.00161913	7.23e-05	0.810571	2.90394	3.58259
Tetrahydrocarvone	0.812088	0.000913392	0.000229402	0.911877	2.89607	3.17594
Cyclohexanone, 3-methyl-	0.515514	0.000369377	3.3e-05	0.862466	2.89286	3.35418
Cyclohexanepropanoic acid, 2-propenyl ester	0.00630875	0.00474045	2.4e-06	0.597875	2.88056	4.818
3-Pentenal, 4-methyl-	0.987589	1.83e-06	1.39e-06	0.986553	2.85723	2.89617
Camphene	0.686668	4.37e-07	1.07e-07	0.932501	3.23546	3.46967
1-Dodecene	0.00535126	0.0186726	6.66e-06	0.54839	2.81536	5.13387
1,5-Heptadiene, 3,3-dimethyl-, (E)-	0.167374	3.29e-06	0.00016339	1.21769	2.81171	2.30905
Dichloroacetic acid, undecyl ester	0.365979	0.00115653	5.38e-05	0.819906	2.80766	3.42437
Decan-2-yl ethyl carbonate	0.000456093	1.67e-06	9.97e-10	0.700285	2.80486	4.00531
Cyclopentane, 1-methyl-3-(2-methylpropyl)-	0.0537384	0.00200134	8.64e-06	0.702695	2.80378	3.99003
4N-Methylcytosine	0.0983807	0.00575602	4.28e-05	0.704255	2.80037	3.97636
Bicyclo[3.1.1]heptane-2-carboxaldehyde, 6,6-dimethyl-	0.00341383	5.03e-06	7.95e-09	0.728364	2.79723	3.84043
Hydroquinone	0.665221	0.000359472	5.42e-05	0.894387	2.66242	2.97681
2-Decene, 6-methyl-, (Z)-	0.082942	0.000774516	5.93e-06	0.745613	2.719	3.64667
Cyclohexylmethanol, trifluoroacetate (ester)	0.35997	2.19e-06	1.82e-07	0.888604	2.7141	3.05435
1-Undecene	0.104372	0.00100088	9.49e-06	0.751486	2.7081	3.60366
2,4-Hexadiene, (E,E)-	0.613277	0.0027333	0.000315725	0.860083	2.70762	3.1481
4-Fluorobenzoic acid, 2-isopropoxyphenyl ester	0.0194969	0.000165667	0.129038	1.62808	2.70652	1.6624
1-Hexene, 2-methyl-	0.3808	0.00133398	6.55e-05	0.823859	2.70549	3.28393
Citral	0.00345054	0.210905	5.1e-05	0.609125	1.37914	2.26413
Propanoic acid, decyl ester	0.00533462	1.42e-06	4.16e-09	0.762529	2.66214	3.4912
Oxazole, trimethyl-	0.000125897	1.19e-05	0.690201	2.18514	2.6304	1.20376
Oxirane, (1,1-dimethylbutyl)-	0.0589468	0.000842513	4.5e-06	0.733453	2.62535	3.57944
Pentane, 3-methylene-	0.00258337	1.12e-05	1.18e-08	0.717196	2.61092	3.64046
2-Methylene cyclopentanol	3.16e-05	2.64e-08	1.26e-11	0.719702	2.60571	3.62054
Pentane, 2,3,3-trimethyl-	0.00439938	4.22e-06	8.28e-09	0.746482	2.57685	3.452
(Z)-4-Methyl-2-hexene	0.764215	0.016094	0.0724624	1.17143	2.54743	2.17464
Acetic acid, octyl ester	5.82e-06	3.66e-05	4.42e-10	0.571107	2.53319	4.43557
Butane, 1-isocyanato-	0.10171	0.000291307	3.16e-06	0.780102	2.53188	3.24557
Decane, 2,5,6-trimethyl-	0.0035875	1.84e-06	3.91e-09	0.756377	2.51643	3.32695
Carane, 4,5-epoxy-, trans	0.980985	0.00059556	0.000392175	0.974981	2.5121	2.57657
Cinnamaldehyde, .alpha.-pentyl-	0.00213743	0.0495092	6.95e-06	0.495656	2.49856	5.04092
Bicyclo[4.1.0]heptane	0.016823	3.56e-05	1.12e-07	0.753181	2.49584	3.31373
Diaziridine,1,3,3-trimethyl-	0.00545405	1.34e-05	2.29e-08	0.738463	2.49182	3.37433
diethyl 2-hydroxy-3-(tetrahydrofuran-2-yl)succinate	0.00153119	1.03e-05	7.79e-09	0.713423	2.47627	3.47098
Cyclooctanone, 2-methyl-	0.0321777	0.000110894	4.75e-07	0.756491	2.46182	3.25427
Ethyl propiolate	0.316427	0.000337786	1.4e-05	0.838936	2.46141	2.93397
2-Heptanol, 6-methyl-	0.0134761	2.77e-05	7.77e-08	0.754978	2.41505	3.19883
2-Undecene, (E)-	0.162398	0.00130386	2e-05	0.782939	2.3878	3.04979
Dichloroacetic acid, decyl ester	0.31031	0.00185173	6.5e-05	0.815916	2.37412	2.90975
1-Decanol	0.026707	0.000134282	4.72e-07	0.752349	2.36805	3.14754
Cyclobutane, 1-butyl-2-ethyl-	0.0298231	0.000144101	5.49e-07	0.754986	2.36298	3.12984
Cyclopropane, 1-butyl-1-methyl-2-propyl-	0.151077	0.0013658	1.91e-05	0.781479	2.32911	2.98039
1-Hexanol, 2-ethyl-	0.174742	0.00133097	2.22e-05	0.789698	2.32528	2.94452
Undecanoic acid, ethyl ester	0.545089	0.0014042	0.0158364	1.17751	2.29304	1.94736
Phenol, 4-(methylamino)-	0.658551	0.000962389	0.000135575	0.893525	2.28827	2.56094
Cyclononane, 1,1,4,4,7,7-hexamethyl-	0.120065	0.000596905	7.04e-06	0.788497	2.27238	2.88191
Octane, 4-methyl-	0.0429474	0.00307338	1e-05	0.712328	2.26626	3.18148
Hydroperoxide, 1,4-dioxan-2-yl	8.83e-06	0.0288252	3.81e-08	0.412108	2.26028	5.48468
(E)-Hex-3-enyl isobutyl carbonate	0.00878504	0.0061972	4.04e-06	0.637506	2.26022	3.5454
3-Amino-5-methylisoxazole, N-trimethylsilyl-	0.0137478	0.000118741	2.45e-07	0.741187	2.25949	3.04847
1-Octene, 7-methyl-	0.00670015	0.000120645	1.4e-07	0.721785	2.24839	3.11504
2-Nonene, 3-methyl-, (E)-	2.45e-07	0.000115587	9.31e-11	0.51013	2.23962	4.3903
2(3H)-Furanone, 5-heptyldihydro-	0.000683161	6.86e-06	3.43e-09	0.717721	2.23631	3.11584
Cyclobutane, butyl-	1.32e-06	0.000908743	9.75e-10	0.49244	2.21884	4.50581
Butanoic acid, 2-butoxy-1-methyl-2-oxoethyl ester	0.603679	0.00053107	0.00481872	1.13679	2.21451	1.94804
Heptane, 4-chloro-	0.000131507	0.0011092	3.48e-08	0.581049	2.20626	3.79702
Methoxyacetic acid, 6-ethyl-3-octyl ester	0.0989722	0.00075959	7.04e-06	0.781473	2.1823	2.79255
1H-Imidazole-2-carboxaldehyde	0.0508319	0.000136475	8.47e-07	0.784676	2.18121	2.77976
Sulfurous acid, nonyl 2-propyl ester	0.000840797	1.14e-05	5.61e-09	0.721291	2.14202	2.96971
1H-Imidazole, 4,5-dihydro-2,4-dimethyl-	0.00046826	5.96e-06	2.44e-09	0.720292	2.13301	2.96131
2-Pentanol, formate	0.0566565	0.00166799	7.78e-06	0.74834	2.11725	2.82926
1H-Indene, 2,3-dihydro-5-methyl-	0.987028	0.0160266	0.0225138	1.0283	2.09593	2.03826
2-Butene, 1,4-dimethoxy-	3.01e-07	3.96e-06	1.73e-11	0.596878	2.09362	3.50762
1-Hexene, 3,3,5-trimethyl-	0.857117	0.000807244	0.000246381	0.938659	2.09208	2.2288
Tricyclo[2.2.1.0(2,6)]heptane, 1,7,7-trimethyl-	0.492442	0.000320991	2.67e-05	0.885116	2.08944	2.36064
Thiazole, 4,5-dihydro-2-methyl-	0.915786	0.00311269	0.00773631	1.06037	2.07853	1.96019
1-Octene, 3,7-dimethyl-	1.53e-06	7.59e-05	2.7e-10	0.568729	2.07586	3.65
2-Pentene, 4,4-dimethyl-	0.000411301	2.62e-05	6.19e-09	0.69826	2.07467	2.9712
1,5-Hexadiene, 2,5-dimethyl-	0.098701	0.00173148	1.45e-05	0.774661	2.06292	2.66299
2(3H)-Benzofuranone, hexahydro-4,4,7a-trimethyl-	0.000134574	4.03e-05	3.88e-09	0.669528	2.0549	3.06918
2,5-Difluorobenzyl bromide	0.00278851	0.00128913	4.25e-07	0.668297	2.02775	3.03421
Oxalic acid, isohexyl pentyl ester	9.61e-07	0.00335302	1.61e-09	0.473095	2.00165	4.23097
2(4H)-Benzofuranone, 5,6,7,7a-tetrahydro-4,4,7a-trimethyl-, (R)-	9.47e-07	0.00293084	1.47e-09	0.478007	1.99256	4.16848
2,2',2''-Nitrilotriethanol, dimethyl ether	0.891625	0.0412617	0.0152223	0.916434	1.98475	2.16573
2-Octene, 2-methyl-6-methylene-	0.0317104	0.0025799	6.37e-06	0.729773	1.97882	2.71155
Benzeneethanamine, N-methyl-	0.0631375	0.694479	0.00838732	0.388929	1.97825	5.0864
Decane, 2,3,8-trimethyl-	0.0996981	0.00357852	2.81e-05	0.768036	1.97075	2.56595
Pyrimidine, 4-hydroxy-	0.150837	0.389999	0.00815915	0.570285	1.93214	3.38802
Ethanone, 1-(4,5-dihydro-2-thiazolyl)-	0.700122	0.00092172	0.00585772	1.10331	1.93039	1.74964
Cyclopropane, pentamethyl-	0.00081501	0.0164376	1.12e-06	0.572089	1.92611	3.3668
Cyclopentaneethanol, .beta.,2,3-trimethyl-	0.374407	8.1e-06	6.14e-07	0.906413	1.92406	2.12272
trans-3-Decene	0.12037	0.00184118	1.91e-05	0.794829	1.91543	2.40987
2-Methyl-4-pentenoic acid	0.0615439	0.00168112	8.53e-06	0.769881	1.91127	2.48256
Sulfurous acid, hexyl octyl ester	0.550141	0.0235311	0.00215349	0.844929	1.90823	2.25845
Cyclopentane, propyl-	0.0171277	0.0288117	3.03e-05	0.644129	1.90285	2.95415
E-15-Heptadecenal	0.057805	0.0058809	2.43e-05	0.740672	1.90072	2.56621
Tridecane, 4-methyl-	0.411876	0.0114623	0.000595132	0.833078	1.89534	2.2751
2-Decene, (Z)-	6.65e-07	0.000438169	3.92e-10	0.536867	1.89053	3.5214
Cyclohexane, (1,1-dimethylpropyl)-	0.883849	0.0346522	0.0121987	0.920805	1.87185	2.03284
4-Pyridinol	0.0926638	0.0401927	0.957633	1.7138	1.87017	1.09124
Cytosine	3.82e-05	0.000172415	4.14e-09	0.638526	1.86377	2.91886
2-Propenamide, N-(2-hydroxyethyl)-2-methyl-	0.733656	0.00194484	0.000352896	0.916836	1.85961	2.02829
Heptane, 3,4-dimethyl-	0.106641	0.000978174	9.53e-06	0.807359	1.84743	2.28824
1-Undecanol	0.0425231	0.0372849	0.000100737	0.679886	1.82292	2.68121
5-Undecene	0.0913595	0.000865082	7.24e-06	0.806011	1.82176	2.26021
1-Octene, 3-methyl-	2.05e-07	0.000207611	1.12e-10	0.545194	1.81825	3.33505
2,4-Dimethyl-1-heptene	0.497855	0.000997846	0.0135413	1.14227	1.81699	1.59069
Cyclobutanone, 2,3,3-trimethyl-	0.83974	9.66e-05	0.000333355	1.05091	1.80375	1.71636
1-Pentene, 2,4-dimethyl-	0.0455823	0.0224065	6.56e-05	0.704665	1.80176	2.5569
2-Heptanone, 3-propylidene-	0.0197385	0.0252692	3.08e-05	0.669366	1.79749	2.68536
2-Pentylcyclopentanone	0.0352209	0.0301672	6.66e-05	0.685353	1.79052	2.61255
n-Hexane	0.372708	0.0166606	0.000731459	0.826829	1.78957	2.16438
Acetic acid, trifluoro-, undecyl ester	0.619592	0.00903754	0.00105287	0.884314	1.78549	2.01906
Hexadecanal	9.57e-07	0.00414078	1.81e-09	0.499224	1.78256	3.57067
1H-Imidazole, 1,4-dimethyl-	0.17867	0.474639	0.0141873	0.578177	1.77038	3.062
2-Decene, 8-methyl-, (Z)-	0.625921	0.0473509	0.00601389	0.856477	1.76819	2.06449
Octane, 2-bromo-	0.0175296	0.0382465	4.08e-05	0.65376	1.76631	2.70177
2-[2-(4-Methyl-furazan-3-yloxy)-ethyl]-2H-tetrazol-5-ylamine	0.0275502	0.0460474	7.84e-05	0.662548	1.76593	2.66536
l-Alanine ethylamide, (S)-	0.0305614	0.370882	0.26334	15.6935	1.75733	0.111978
Hexane, 3-methyl-4-methylene-	0.000493185	0.140972	5.03e-06	0.477898	1.75329	3.66875
9-Decen-1-ol	0.120772	0.526175	0.0102682	0.53669	1.73803	3.23843
1,2,4-Benzenetriol	0.0509744	0.0253184	8.35e-05	0.716093	1.7291	2.41463
Pyridine, 3-fluoro-	0.720791	0.0412752	0.00740642	0.884912	1.71243	1.93515
5-Decen-1-ol, (Z)-	0.0849671	0.602104	0.00867405	0.490029	1.70881	3.48717
1-Hexanol	0.00802685	0.104535	0.306289	3.3779	1.70722	0.505407
1,3-Dimethyl-1-cyclohexene	0.162298	0.541347	0.015855	0.56253	1.68548	2.99625
3(2H)-Thiophenone, dihydro-2-methyl-	0.614546	0.000165136	0.00139209	1.08481	1.68415	1.55248
1-Butyl-1H-1,2,4-triazole	0.521539	0.0323375	0.0026933	0.852974	1.68011	1.96971
Acetamide, 2,2,2-trifluoro-N-(2-methylpropyl)-	0.0466953	3.33e-05	2.46e-07	0.844785	1.67614	1.9841
Oxirane, [(methylthio)methyl]-	0.00253059	0.0188954	3.41e-06	0.644511	1.6479	2.55682
Diisopropylamine	0.449424	0.00715672	0.000435291	0.871497	1.64489	1.88743
1,2-Dodecanediol	0.0598571	0.00273488	1.27e-05	0.793175	1.64197	2.07013
Benzene, 1-(1-buten-3-yl)-4-pentyl-	0.531899	0.00845604	0.000708916	0.882858	1.64002	1.85762
Decyl pentyl ether	0.699965	0.0467826	0.00782812	0.884741	1.63765	1.85099
Heptane, 3,3-dimethyl-	0.115718	0.0830979	0.000763541	0.725109	1.6259	2.24229
Acetic acid, hexyl ester	0.220803	0.0413929	0.705135	1.36618	1.62401	1.18872
Cyclohexane, ethenyl-	0.0898222	0.659226	0.011308	0.487535	1.62241	3.32779
Oxalic acid, decyl propyl ester	0.235384	0.0532469	0.00121148	0.785294	1.61813	2.06054
Cyclopentane, (1-methylethyl)-	0.000149386	0.127105	1.52e-06	0.48698	1.6141	3.31451
Carbonic acid, undecyl vinyl ester	0.201314	0.0717354	0.00134769	0.76885	1.59419	2.07348
Decyl trifluoroacetate	1.49e-06	0.00319913	2.2e-09	0.557759	1.58751	2.84623
Butanoic acid, 3-methyl-, ethyl ester	0.0159988	0.0374745	0.804168	1.83866	1.58675	0.862994
1,3-Cyclohexanedione, 5-isopropyl-	0.315655	0.0880533	0.00332313	0.795884	1.56934	1.97182
Heptane, 3-[(ethenyloxy)methyl]-	0.0277552	0.00446945	9e-06	0.772275	1.56243	2.02315
Undecane, 5-methyl-	0.0264106	0.00497319	9.41e-06	0.770009	1.55442	2.01871
9-Amino-7-mercapto-5,6,8,10-tetraaza-benzo[b]fluoren-11-one	0.0680187	0.757671	0.0114691	0.443636	1.53604	3.46239
1-Butene, 3-methyl-	0.935118	0.00943861	0.00427308	0.963977	1.51064	1.5671
2-Undecanethiol, 2-methyl-	2.33e-06	0.00225124	2.53e-09	0.600436	1.50337	2.5038
Diethyl 2,2'-(ethane-1,2-diylbis(oxy))diacetate	0.253757	0.0763475	0.00201892	0.802133	1.48911	1.85644
Bis(2-ethylhexyl) hydrogen phosphite	0.181195	0.119738	0.00210659	0.765519	1.47853	1.93141
Cyclopentanol, 2-methyl-	0.601021	0.197544	0.0283607	0.842809	1.47624	1.75157
Oxalic acid, allyl hexadecyl ester	0.0623298	0.274693	0.00159781	0.655072	1.47152	2.24635
Acetic acid, trifluoro-, nonyl ester	0.512636	0.000954119	7.97e-05	0.920926	1.46735	1.59334
Pyrimidine-2,4,6-trione, 1-cyclohexyl-5-[(2-piperazin-1-yl-ethylamino)methylene]-	0.121553	0.217637	0.00263597	0.71442	1.45389	2.03506
Butanoic acid, hexyl ester	0.766133	0.0323767	0.134144	1.09093	1.44857	1.32783
Piperonylamine	0.00131603	0.00029926	0.912992	1.39382	1.44415	1.03611
2-Aminoresorcinol	0.408808	0.191372	0.013051	0.810178	1.43943	1.77668
Sulfurous acid, hexyl pentadecyl ester	0.436057	0.00197619	0.000118845	0.910009	1.43321	1.57493
N-Methoxy-N-methylacetamide	0.000449246	0.0179139	0.12488	1.96886	1.41592	0.71916
2-Pentene, 4-methyl-	0.00413351	0.187184	5.27e-05	0.619675	1.38895	2.24142
N-Methoxy-2-carbomenthyloxyaziridine	0.000196765	0.00229795	7.87e-08	0.723871	1.38268	1.91012
2-Pentene, 2,3-dimethyl-	0.0204183	0.0405828	0.849316	1.49777	1.38092	0.921985
3,5-Dimethyl-2-furyl methyl ketone	1.69e-07	0.0903735	2.91e-09	0.456708	1.3794	3.02032
Hexanoic acid	0.279008	0.590333	0.0392489	1.24201	0.897373	0.722516
5-Ethyl-4-octanone	0.982415	0.0679037	0.0468399	0.979374	1.359	1.38762
Neopentyl glycol	0.639322	0.0788174	0.01107	0.900458	1.35775	1.50784
Pentadecanal-	0.00250555	0.105344	1.7e-05	0.66726	1.33839	2.0058
1,2-Propanediol, 1-phenyl-	0.883975	0.00612408	0.0177901	1.03702	1.33712	1.28938
1H-Azepin-1-amine, hexahydro-	0.422737	0.0601844	0.00353776	0.883631	1.31047	1.48306
Carbonic acid, isobutyl 2-ethylhexyl ester	1.49e-06	0.0425933	1.12e-08	0.585945	1.28942	2.20058
Pentane, 2,2'-oxybis-	0.00045579	0.125252	0.0181268	2.24005	1.28745	0.574739
(1H-Imidazol-4-yl)oxoacetic acid	0.00154102	0.154397	0.0493956	2.03031	1.28053	0.630707
Decanoic acid, ethyl ester	0.000771752	0.224584	0.0153529	2.22297	1.24193	0.558679
1-Butaneboronic acid	0.0356965	0.34877	0.00119224	0.75271	1.19125	1.58262
Sulfurous acid, octyl 2-pentyl ester	0.0825315	0.419339	0.00428387	0.773385	1.18144	1.52762
1,3-Dimethyldiaziridine	0.0155283	0.56354	0.0798251	1.9243	1.17438	0.610288
Dodecane, 1-iodo-	0.00109984	0.451091	4.7e-05	0.659723	1.15658	1.75313
l-Alanine, N-isobutoxycarbonyl-, butyl ester	0.00181713	0.566121	0.00890488	2.35949	1.15494	0.489486
Cyclohexanone, 2-acetyl-	0.139181	0.3357	0.00581339	0.857793	1.12634	1.31307
Benzenamine, 4-bromo-2-chloro-	0.0335624	0.798252	0.0809745	1.62076	1.09097	0.673124
p-Pentylacetophenone	0.184115	0.777318	0.0416876	0.83376	1.07381	1.28791
(.+/-.)-Lavandulol, chlorodifluoroacetate	0.0972872	0.896198	0.0304559	0.78106	1.05594	1.35194
Propanoic acid, 2-methyl-, 2-methyl-2-propenyl ester	0.00178317	0.930486	0.000451855	0.60684	1.05567	1.73961
1-Propanamine, 3-(2-methoxy-1-methylethoxy)-	0.0293295	0.968607	0.011914	0.654335	1.04383	1.59526
2,2,4-Trimethyl-1,3-pentanediol diisobutyrate	0.000664869	0.970484	0.000210262	0.590508	1.0338	1.75069
Glycerin	0.0470204	0.978445	0.0488685	1.48911	1.02411	0.68773
Benzoic acid, 3-hydroxy-, methyl ester	0.0254495	0.0689155	0.764154	1.01698	1.01307	0.996161
1,2,4-Triazolo(4,3-a)pyrimidine	0.0528348	0.991487	0.0291145	1.29667	0.989602	0.763188
8H-[1,2,3]Triazolo[4',5':3,4]benzo[1,2c][1,2,5]thiadiazole	0.0182522	0.997048	0.010069	2.18378	0.988029	0.452441
2-Pentanone, 4,4-dimethyl-	0.0278221	0.986451	0.013384	2.04672	0.974346	0.476053
2-Isopropyloxan-4-one	0.0149776	0.980696	0.0140683	0.676979	0.974114	1.43891
1-Butanol, 2-methyl-, (S)-	0.0465639	0.966943	0.0196746	2.04481	0.956561	0.467801
Benzoin	0.0094887	0.129281	0.291382	0.0819876	0.135597	1.65388
1-Butanol	0.0705822	0.857454	0.0176177	1.38929	0.94492	0.680146
1-Butanol, 3-methyl-	0.208439	0.717169	0.0399073	1.18043	0.940473	0.796723
Undecane, 4-methyl-	0.0271822	0.712196	0.0868601	0.751599	0.921313	1.2258
L-Histidine, N-[(phenylmethoxy)carbonyl]-	0.00283808	0.940008	0.00324724	0.440038	0.908062	2.0636
2-tert-Butyl-3,4,5,6-tetrahydropyridine	0.025577	0.85251	0.0054287	2.42197	0.907131	0.374542
Geraniol	0.000469855	2.65e-06	0.0769989	1.80401	2.85015	1.5799
Isophthalaldehyde	0.0590858	0.797023	0.0112559	2.01385	0.890696	0.442285
Sulfurous acid, 2-ethylhexyl nonyl ester	0.24297	0.582532	0.0314743	1.32291	0.879325	0.664692
2-Pentene, (Z)-	0.100544	0.814481	0.022561	2.16031	0.876831	0.405882
o-Vanillin, TMS derivative	0.239573	0.54815	0.0274867	1.3713	0.862054	0.628638
2-Heptanone, 4-methyl-	0.0305976	0.390446	0.248521	0.725176	0.854983	1.179
4-Benzyloxybenzoic acid	0.00772158	0.863334	0.0138761	0.423514	0.840317	1.98415
Dimethyl ether	0.378406	0.373743	0.0288068	1.3645	0.799	0.585564
2,5-di-tert-Butyl-1,4-benzoquinone	0.141035	0.406093	0.00797629	1.69537	0.798981	0.471271
Benzeneacetaldehyde	0.0518628	0.0219655	0.965531	0.714352	0.695914	0.974189
Octane	0.702213	0.0686373	0.0119836	1.10813	0.786994	0.710201
4-Penten-1-ol	0.143896	0.309721	0.00538393	1.62526	0.785523	0.483322
1,3-Propanediol, diacetate	0.070681	0.334741	0.00248167	2.0381	0.77441	0.379967
Hexanoic acid, ethyl ester	0.352441	0.0171405	0.282777	0.847704	0.732114	0.863643
1H-Indole, 2-phenyl-	0.52387	0.106843	0.0101825	1.20804	0.760326	0.629386
m-Dioxan-4-ol, 2,6-dimethyl-	0.0759285	0.110042	0.000629006	1.67617	0.743504	0.443572
2-Octanone	0.118828	0.277862	0.0035885	2.0238	0.736882	0.364108
Phenylethyl Alcohol	0.0397139	0.73792	0.00571973	1.24479	0.951102	0.764067
Benzene, (methoxymethyl)-	0.15304	0.0447987	0.859079	0.761454	0.718295	0.94332
1,2,4,5-Tetrazine-3,6-diamine, 1,4-dioxide	0.0440449	0.0919766	0.000272997	2.19928	0.696669	0.316771
Benzaldehyde, 2,4-dimethyl-	0.280926	0.332272	0.015204	1.51485	0.772454	0.509922
Butanamide, 3,3-dimethyl-	0.0255471	0.147551	0.000259215	3.42097	0.68881	0.201349
2,4-Di-tert-butylphenol	0.249186	0.0018489	4.76e-05	1.24897	0.682083	0.546115
Acetic acid, hydroxy[(1-oxo-2-propenyl)amino]-	0.0432668	0.0383562	0.000105644	2.07857	0.668203	0.321473
1H-Indole, 6-methyl-2-phenyl-	0.0927873	0.000893079	7.56e-06	1.38035	0.659355	0.477674
Benzene, 1,4-bis(1,1-dimethylethyl)-	0.568369	0.00887819	0.0818599	0.80306	0.568533	0.707958
2,3-Anhydro-d-mannosan	0.0195741	0.433477	0.148582	0.339529	0.568491	1.67435
n-Hexadecanoic acid	0.0191299	0.504747	0.116587	0.286349	0.534174	1.86546
(2-Methyloxiranyl)methanol	0.370292	0.0423405	0.00191462	2.19663	0.506393	0.230532
Octanoic acid, ethyl ester	0.00445004	0.0383217	1.08e-05	1.65372	0.789071	0.47715
Butanimidamide	0.943261	0.002403	0.00114483	1.32066	0.262965	0.199116
Benzenepropanal, 4-(1,1-dimethylethyl)-	0.0286402	2.82e-06	2.27e-08	1.68462	0.501803	0.297874

## Sheet: Raw Data
Name	100HzA1	100HzA2	100HzB1	100HzB2	100HzC1	100HzC2	100HzCon1	100HzCon2	10kHzA1	10kHzA2	10kHzB1	10kHzB2	10kHzC1	10kHzC2	10kHzCon1	10kHzCon2	SilA1	SilA2	SilB1	SilB2	SilC1	SilC2	SilCon1	SilCon2	SilCon3	SilCon4	SilD1	SilD2	SilF1	SilF2
Cyclotrisiloxane, hexamethyl-	14884	27932	15404	13924	15692	20228	12412	4220	16372	21468	10244	14844	18204	21940	8036	7460	20836	23700	24900	26556	21700	16788	7844	2828	4660	0	13172	14660	17468	17684
Ethanol	8327984	8327984	8327984	8327984	8327984	8327984	832	8368	8327984	8327984	8327984	8275248	8327984	8327984	2520	18888	8327984	8327984	8327984	8327984	8327984	8327984	152432	188592	9552	8808	8327984	8327984	8327984	8327984
Oxime-, methoxy-phenyl-_	15969	12953	6141	39865	8449	19329	3543	6196	31281	35833	35913	9737	31521	15793	2511	19657	33689	52449	53361	18433	38457	31297	25801	25769	1897	2186	17681	79145	16681	13105
Methyl salicylate	1022048	924704	759520	934048	1047072	1025696	1085472	1137696	1035488	1100832	1003488	981472	1058848	1028576	950048	1063456	1067040	907808	1090592	1020960	1134624	854112	1220128	1186848	1111584	1119264	1024224	1100832	1112608	1097248
Benzaldehyde	19216.2	5877.25	11190.2	15031.2	7117.25	7311.25	123440	128208	8220.25	8920.25	10135.2	6973.25	10431.2	10439.2	110080	111672	10933.2	67392.2	16536.2	10225.2	16208.2	14904.2	100120	100016	95024.2	92592.2	8369.25	10497.2	9679.25	9111.25
12-Bromo-1-dodecanol	94603	341899	108003	392843	391691	345867	362763	443595	344523	452555	373067	282443	333323	106259	139147	238475	383435	119675	362699	347467	422795	221323	433419	430347	367243	395275	357131	469003	417803	409931
2,4-Di-tert-butylphenol	64670.2	180366	114238	178830	185678	176590	187982	184654	210958	227726	223630	204046	221902	139086	118670	181902	314638	192718	285518	350670	337678	284174	388110	334862	244238	245838	222862	218254	310222	325966
1-Undecanol	27394.2	32506.2	47114.2	59874.2	49738.2	48442.2	179226	197530	29562.2	27922.2	45562.2	41034.2	34114.2	19482.2	127786	137050	18586.2	13435.2	23554.2	23146.2	18666.2	17242.2	77138.2	76578.2	150618	166490	27730.2	29578.2	15483.2	14924.2
1-Decanol	126436	116764	151804	157244	150716	150140	315580	346620	90115.8	92227.8	151164	142396	126244	100556	235260	280764	42499.8	39835.8	60483.8	56611.8	47395.8	47371.8	143100	143420	308732	315708	99779.8	97955.8	52339.8	50427.8
1-Heptanol, 2-propyl-	64682.8	56626.8	69650.8	77338.8	61306.8	58434.8	138219	153579	45738.8	44818.8	68098.8	61514.8	68290.8	59666.8	68738.8	95778.8	11364.8	11104.8	16282.8	14996.8	11226.8	10901.8	34730.8	34362.8	149035	154347	51066.8	49426.8	20610.8	21570.8
Dodecane	7617	2036	3274	12209	4418	3313	4194	9385	12937	13049	12601	12433	8137	5268	5569	10289	14505	9257	12009	9913	6769	11673	11529	11921	6101	11057	8929	12281	7481	6677
.alpha.-Terpineol	45160.8	39680.8	30272.8	31680.8	37264.8	37888.8	55168.8	60920.8	27864.8	28376.8	45056.8	38632.8	40288.8	38328.8	36752.8	38968.8	10864.8	11460.8	6280.75	5476.75	10422.8	9943.75	12555.8	11640.8	86184.8	93120.8	45048.8	43768.8	18072.8	17704.8
1-Nonanol	158504	139560	170280	178216	161256	167016	306536	339240	104264	107768	174248	154472	156584	129544	193832	261288	24399.5	26991.5	37719.5	33863.5	26543.5	26599.5	84847.5	82071.5	333544	340520	121776	119400	54463.5	57623.5
1-Octanol, 2-methyl-	60378.5	54530.5	61602.5	68434.5	64618.5	62930.5	119538	127562	40394.5	41842.5	67378.5	59418.5	72442.5	61002.5	73498.5	94146.5	6537.5	7202.5	11529.5	10102.5	7658.5	7222.5	27634.5	25634.5	136322	143746	52762.5	46674.5	19530.5	21298.5
2-Furanmethanol	14103	10229	13408	15256	11855	13164	8539	9572	17451	18131	17835	15747	19083	14379	9495	13621	16531	17115	19227	16595	18739	17515	11559	11063	10193	10064	13310	8106	12969	14840
Benzeneacetaldehyde	25676.5	23340.5	26556.5	30564.5	24308.5	25516.5	44996.5	41676.5	18340.5	21020.5	16900.5	14630.5	27652.5	24700.5	50388.5	56028.5	27924.5	35596.5	33300.5	25028.5	32132.5	29988.5	66276.5	64236.5	47244.5	45116.5	19164.5	16596.5	22748.5	25332.5
2-Furancarboxaldehyde, 5-methyl-	5847.25	12401.2	5743.25	11531.2	8440.25	9058.25	7762.25	8104.25	10668.2	12681.2	11301.2	7904.25	8103.25	7882.25	8062.25	7624.25	11071.2	5473.25	10108.2	5551.25	9053.25	8137.25	7523.25	7448.25	7031.25	6483.25	14187.2	9252.25	12905.2	13938.2
Ethanone, 1-(2-furanyl)-	9226.25	8286.25	9725.25	11642.2	8326.25	8752.25	10988.2	11361.2	9355.25	10270.2	9694.25	9152.25	9667.25	9960.25	12165.2	13464.2	10317.2	11464.2	10694.2	8918.25	9608.25	10905.2	12486.2	11257.2	11295.2	10351.2	8448.25	7129.25	9078.25	8569.25
Hexadecanoic acid, ethyl ester	3931.25	15887.2	5268.25	49329.2	22937.2	17513.2	3291.25	3248.25	13280.2	27905.2	15040.2	16137.2	15593.2	5487.25	2168.25	2051.25	27665.2	4280.25	18065.2	7658.25	17937.2	13139.2	2231.25	3690.25	5175.25	6839.25	21209.2	47289.2	28577.2	37017.2
Linalool	45385.2	41521.2	30161.2	33385.2	42417.2	45561.2	64905.2	71561.2	24281.2	25417.2	49225.2	43537.2	48721.2	42921.2	42489.2	50193.2	5785.25	6396.25	9285.25	7199.25	5395.25	5102.25	13907.2	13129.2	97817.2	98057.2	46305.2	38193.2	16017.2	17009.2
1-Butanol, 3-methyl-, acetate	157611	152171	158699	161835	250283	247915	1722.25	1965.25	172331	187499	190763	168107	208235	170219	8002.25	9566.25	198955	235179	214507	169899	134187	136555	1180.25	645.25	6766.25	6198.25	195627	104267	145451	150699
4,7-methano-1H-inden-5-ol, 3a,4,5,6,7,7a-hexahydro-, acetate	69138.8	63474.8	43066.8	44642.8	53674.8	53946.8	68274.8	73178.8	30306.8	31962.8	53298.8	49794.8	53986.8	52154.8	45938.8	52970.8	10288.8	10765.8	17650.8	17386.8	6917.75	7795.75	17938.8	18074.8	95786.8	93682.8	47722.8	45154.8	5541.75	5987.75
1-Butanol, 3-methyl-	1.20356e+06	1.06736e+06	1.14314e+06	1.14672e+06	1.12112e+06	1.12983e+06	847.5	1089.5	1.49847e+06	1.59524e+06	1.54096e+06	1.26039e+06	1.6106e+06	1.34282e+06	1878.5	3017.5	1.57834e+06	1.78109e+06	1.78877e+06	1.56964e+06	1.58807e+06	1.54096e+06	6228.5	4843.5	2121.5	2150.5	1.24554e+06	567588	1.25732e+06	1.27114e+06
Phenylethyl Alcohol	862651	756475	738491	759739	723899	771195	1871.75	2732.75	1.1022e+06	1.08735e+06	1.10579e+06	985147	1.07404e+06	942267	1597.75	5491.75	1.08121e+06	1.21433e+06	1.22047e+06	1.14675e+06	1.12627e+06	1.0679e+06	2534.75	7930.75	2869.75	3320.75	871291	864123	920635	956219
7-Octen-2-ol, 2,6-dimethyl-	232645	209477	156805	166533	233925	238469	352005	379397	123669	135557	233925	205637	252229	209925	216261	280389	13957	15543	29549	21853	11844	11775	70885	65373	507781	498757	224453	187205	78941	84117
Hexanoic acid, ethyl ester	39306.5	39058.5	33170.5	33098.5	41994.5	40562.5	549.5	825.5	40570.5	43106.5	30274.5	29570.5	36514.5	30722.5	3757.5	4768.5	50994.5	58562.5	59410.5	48306.5	41242.5	42794.5	369.5	204.5	4022.5	4186.5	38170.5	24202.5	38290.5	38106.5
Acetic acid, 2-phenylethyl ester	40710	39910	39894	45006	56734	57094	2322	2345	48358	50982	51134	46822	49958	46310	3341	3485	58846	58286	46966	41758	40334	40598	2231	2600	4486	4200	59030	57222	56342	58166
Octanoic acid, ethyl ester	145133	138925	121845	112485	141037	134061	1533.75	1859.75	333421	318573	157997	179373	218989	234733	4768.75	4590.75	318445	315501	267949	291949	270381	278061	462.75	1003.75	5947.75	5891.75	301101	246317	333101	331565
Acetic acid, 1-(R)-phenylethyl ester	114256	105376	58400.2	62936.2	90960.2	90448.2	147344	149456	48000.2	51192.2	111992	101800	111040	105112	90920.2	104704	6245.25	7334.25	16456.2	13410.2	6079.25	5796.25	23184.2	22784.2	236304	239120	93320.2	86312.2	17600.2	19776.2
Nonanal	4344.25	2292.25	3227.25	2444.25	1723.25	1830.25	5466.25	6634.25	2279.25	3328.25	2813.25	2726.25	4873.25	3137.25	6324.25	6506.25	3304.25	4707.25	4287.25	1914.25	2576.25	3381.25	5257.25	5360.25	7439.25	8198.25	1736.25	1015.25	1281.25	1377.25
Tetradecane	6609.75	4333.75	5574.75	6930.75	9533.75	6896.75	6473.75	7796.75	9477.75	7006.75	6175.75	10053.8	8509.75	6140.75	7254.75	10365.8	7409.75	5764.75	4177.75	13757.8	3258.75	6858.75	7500.75	5720.75	7632.75	8677.75	13421.8	10661.8	10053.8	6226.75
1-Undecene	30851.2	33459.2	50123.2	57187.2	39243.2	38443.2	73299.2	87731.2	30419.2	29339.2	39787.2	38267.2	42035.2	28227.2	47187.2	57963.2	12596.2	10269.2	13702.2	15335.2	11985.2	11061.2	26515.2	24763.2	64419.2	75395.2	29659.2	31259.2	13870.2	13912.2
Decanal	3876	1671	3110	1979	1784	2077	11839	13736	1903	2045	1885	2402	2778	2860	11613	7404	1324	2110	2101	1608	1476	2457	2953	3167	16271	16031	1537	1334	1086	909
7-Oxabicyclo[2.2.1]heptane, 1-methyl-4-(1-methylethyl)-	7488.25	7312.25	3157.25	3468.25	7971.25	7749.25	14189.2	14307.2	4299.25	4919.25	9931.25	9647.25	9710.25	8163.25	7753.25	10807.2	1361.25	1279.25	1904.25	1590.25	798.25	941.25	2318.25	2100.25	21341.2	19413.2	6993.25	4778.25	3847.25	4207.25
o-Vanillin, TMS derivative	1033	1570	949	1943	1112	1420	1272	1416	2038	2396	2360	1938	2225	1093	1235	1735	3289	2419	3002	2422	2317	2103	2217	926	707	960	1672	1671	1711	1187
Decanoic acid, ethyl ester	27507.2	27931.2	31027.2	25115.2	29955.2	27339.2	521.25	477.25	73323.2	62899.2	39131.2	54923.2	80859.2	104027	490.25	545.25	48275.2	51587.2	37251.2	51131.2	55355.2	57395.2	140.25	421.25	636.25	512.25	62867.2	52987.2	70691.2	70275.2
Nonanoic acid, ethyl ester	30043	27627	21555	18363	17755	17243	157	235	60123	57339	25091	30843	30931	39715	282	447	31803	30451	24699	29363	30075	30331	22	160	407	250	60547	53579	73347	74371
Octanoic acid	7930.75	23909.8	24349.8	29101.8	29677.8	31397.8	212.75	265.75	28589.8	31525.8	29973.8	27725.8	27725.8	23517.8	99.75	99.75	26149.8	26645.8	29957.8	27693.8	29381.8	27829.8	110.75	96.75	196.75	217.75	26573.8	24621.8	26077.8	28333.8
Eucalyptol	5199.75	5396.75	2512.75	3055.75	6124.75	5586.75	9010.75	9519.75	3660.75	3697.75	6353.75	5653.75	6124.75	5133.75	4645.75	6508.75	1164.75	1169.75	1573.75	1160.75	1027.75	980.75	1896.75	1408.75	12179.8	12598.8	4680.75	3857.75	2903.75	3472.75
Thiazole, 5-ethenyl-4-methyl-	4913	4673	4703	5135	4834	5543	68	187	4308	5215	6243	5250	5991	5996	111	21	4938	5781	5468	5565	6950	5519	80	65	0	86	5177	4030	4480	4758
Butanoic acid, ethyl ester	4452.5	3589.5	4539.5	4701.5	6763.5	5751.5	205.5	204.5	8002.5	9156.5	9023.5	6913.5	8663.5	6838.5	208.5	422.5	7160.5	8918.5	11266.5	7758.5	5746.5	6138.5	121.5	191.5	451.5	564.5	5975.5	2743.5	4318.5	4388.5
Ethyl 9-decenoate	9226.75	8690.75	11012.8	9122.75	7029.75	6312.75	126.75	229.75	16555.8	16507.8	5776.75	6543.75	12535.8	13457.8	289.75	294.75	9016.75	8208.75	13441.8	15681.8	17339.8	16699.8	66.75	51.75	304.75	223.75	10373.8	9378.75	11472.8	11128.8
Benzoic acid, methyl ester	10305.2	13825.2	5227.25	5337.25	10866.2	10828.2	17291.2	15675.2	4024.25	4622.25	17611.2	13091.2	13903.2	13387.2	15747.2	12668.2	0	0	165.25	384.25	0	0	368.25	320.25	37731.2	40195.2	11935.2	10109.2	943.25	1331.25
Dodecanoic acid, ethyl ester	14061.8	20810.8	21778.8	16898.8	30554.8	31706.8	541.75	416.75	21082.8	16242.8	15582.8	24418.8	22426.8	23466.8	554.75	299.75	22970.8	18906.8	19106.8	29466.8	23258.8	18970.8	118.75	565.75	590.75	661.75	22682.8	16530.8	23506.8	25090.8
.beta.-Myrcene	3692.5	3453.5	2017.5	2088.5	2634.5	3129.5	2228.5	2427.5	2102.5	2025.5	3195.5	3405.5	3692.5	4352.5	2006.5	1994.5	2097.5	2513.5	2557.5	1933.5	2706.5	2557.5	1384.5	1406.5	3779.5	4437.5	2927.5	2394.5	1513.5	1363.5
Butanoic acid, 3-methyl-	4343.25	5183.25	7545.25	7283.25	5832.25	7270.25	217.25	902.25	8214.25	13562.2	7017.25	7933.25	10942.2	7039.25	250.25	2363.25	8325.25	10541.2	10053.2	10388.2	11582.2	9972.25	1142.25	841.25	0	483.25	4667.25	1708.25	6785.25	7328.25
Butanoic acid, 2-methyl-	3145	3102	4318	4126	3050	3876	263	403	5607	7586	4202	4265	6434	4765	298	810	4387	5844	4998	5400	6238	5524	553	456	429	388	3301	1239	3453	4431
2,3-Dimethyldecane	13056.8	10965.8	12806.8	13810.8	12497.8	11899.8	15535.8	18251.8	8190.75	7711.75	12609.8	10596.8	12079.8	10174.8	8463.75	14078.8	3617.75	3745.75	4012.75	3433.75	3496.75	3226.75	5604.75	5424.75	16915.8	19587.8	8757.75	9248.75	3024.75	3072.75
Benzeneethanol, .alpha.,.alpha.-dimethyl-, acetate	44709.2	44717.2	39613.2	44053.2	41349.2	39965.2	87349.2	96805.2	24717.2	25709.2	41133.2	41021.2	41413.2	38661.2	43573.2	54613.2	7905.25	7972.25	11628.2	11743.2	7285.25	6990.25	22589.2	20781.2	96949.2	99269.2	34317.2	33557.2	9535.25	9223.25
1-Heptanol	4999.75	2411.75	3778.75	5584.75	710.75	695.75	228.75	71.75	12138.8	13034.8	7077.75	4532.75	7898.75	4500.75	74.75	309.75	3885.75	5109.75	2613.75	1597.75	2194.75	2400.75	0	0	277.75	116.75	1749.75	1346.75	1635.75	2025.75
1-Hexanol	4338.5	3102.5	5703.5	6918.5	1652.5	1439.5	460.5	317.5	22850.5	22722.5	16140.5	11454.5	9938.5	6459.5	794.5	525.5	12558.5	16818.5	3644.5	2779.5	10950.5	9276.5	378.5	430.5	607.5	443.5	4439.5	3003.5	5444.5	6036.5
3-Hexanone	4525.75	3937.75	3737.75	4485.75	4820.75	3768.75	2176.75	2354.75	4659.75	5484.75	4785.75	3979.75	5864.75	4440.75	2095.75	4536.75	4671.75	5366.75	6145.75	4275.75	4801.75	4642.75	3378.75	2428.75	2296.75	2304.75	4123.75	2743.75	4160.75	4303.75
2,5-Dihydroxybenzaldehyde, 2TMS derivative	4506	5800	4707	4890	3930	4707	4531	4620	5886	5252	5822	4895	6102	4494	4002	4603	5819	6209	6355	6452	6219	5198	4638	3646	24059	28923	4574	4327	4289	4877
Cyclohexanepropanoic acid, 2-propenyl ester	6667.25	6529.25	3273.25	3187.25	3992.25	4333.25	7120.25	8005.25	2295.25	2239.25	2958.25	3006.25	3645.25	3949.25	5626.25	6236.25	1031.25	1080.25	1590.25	1906.25	732.25	767.25	1378.25	1715.25	11518.2	10600.2	3583.25	3445.25	562.25	647.25
Tetradecanoic acid, ethyl ester	3972.25	11786.2	8482.25	11409.2	12151.2	15352.2	584.25	530.25	8318.25	12034.2	11467.2	11190.2	11067.2	6146.25	660.25	430.25	13225.2	4787.25	13401.2	11266.2	15116.2	10776.2	82.25	758.25	635.25	635.25	16036.2	14330.2	13577.2	14814.2
(2S)-Bornane-10,2-sultam	6571.25	5517.25	4104.25	4026.25	5147.25	5050.25	6285.25	7362.25	2857.25	2808.25	5086.25	5201.25	5047.25	5074.25	4079.25	5610.25	745.25	500.25	1298.25	1184.25	455.25	414.25	1702.25	1711.25	10679.2	9830.25	4825.25	3705.25	858.25	966.25
Benzene, (ethoxymethyl)-	4306.25	4093.25	2033.25	1953.25	3524.25	3516.25	5719.25	5638.25	1921.25	2479.25	7360.25	5477.25	6554.25	6094.25	5056.25	5966.25	369.25	408.25	595.25	617.25	333.25	338.25	992.25	733.25	14045.2	15125.2	4289.25	3616.25	609.25	663.25
n-Hexadecanoic acid	799.75	3743.75	1101.75	5687.75	3464.75	3814.75	3364.75	1150.75	605.75	1283.75	994.75	1390.75	773.75	683.75	1186.75	293.75	2033.75	545.75	1191.75	848.75	1246.75	1071.75	748.75	1178.75	1180.75	1108.75	3172.75	4122.75	3205.75	4607.75
4-Benzyloxybenzoic acid	4312	12756	5449	4603	10235	11227	12705	4256	2246	3484	2610	4745	3290	5815	8170	1906	4975	1284	3095	4849	3717	3349	4164	4737	7555	5296	6548	3974	7462	7235
Carbonic acid, undecyl vinyl ester	14966.8	31481.8	32961.8	48809.8	39569.8	40393.8	49313.8	57257.8	23521.8	28385.8	39481.8	30129.8	35673.8	18593.8	50617.8	46505.8	21577.8	13547.8	22857.8	20825.8	20545.8	17057.8	27929.8	30521.8	70033.8	147242	27897.8	31201.8	14714.8	16059.8
2,2,4-Trimethyl-1,3-pentanediol diisobutyrate	14684	16933	9196	10461	17917	17981	16797	17653	8897	6355	10044	8924	10800	10132	5108	7912	11630	10004	7863	8794	9556	9322	4172	5086	55197	30389	6402	7249	6476	6719
Undecanoic acid, ethyl ester	6984.75	7555.75	7805.75	6230.75	11502.8	11083.8	137.75	14.75	15816.8	12817.8	7141.75	11530.8	8613.75	9633.75	187.75	161.75	2977.75	3328.75	2623.75	3933.75	3142.75	3233.75	0	110.75	156.75	4.75	9427.75	6503.75	8985.75	10368.8
9-Decen-1-ol	19728.8	15245.8	22352.8	23344.8	3733.75	2931.75	1186.75	1085.75	12723.8	12673.8	6999.75	5778.75	9286.75	6613.75	769.75	994.75	4787.75	4789.75	4012.75	3224.75	7132.75	5870.75	371.75	491.75	1110.75	1464.75	4100.75	4173.75	5115.75	5956.75
Cyclohexanol, 1-methyl-4-(1-methylethenyl)-	4928.75	5444.75	3247.75	4058.75	4554.75	4715.75	7006.75	6990.75	2755.75	2736.75	4410.75	4389.75	4786.75	4202.75	4580.75	4801.75	488.75	686.75	928.75	468.75	419.75	399.75	1332.75	1516.75	10668.8	10884.8	5163.75	4134.75	1819.75	2066.75
Furfural	941	511	779	1305	647	884	306745	318457	1352	1126	1115	466	894	1038	301049	310265	1612	1664	1092	949	1513	1125	291193	285881	280185	279737	935	773	863	655
Cyclohexanol, 1-methyl-4-(1-methylethylidene)-	9983.5	9224.5	6691.5	7376.5	7901.5	8552.5	13422.5	15145.5	4752.5	5106.5	10094.5	9358.5	10642.5	9240.5	8909.5	10525.5	957.5	653.5	780.5	880.5	541.5	537.5	2189.5	2051.5	25272.5	23864.5	11032.5	10696.5	2702.5	2553.5
Limonene	15184.8	16288.8	4963.75	4497.75	11637.8	10207.8	20656.8	20232.8	5783.75	5566.75	13052.8	16096.8	13420.8	16408.8	17488.8	14000.8	1481.75	2087.75	1851.75	1932.75	890.75	1415.75	2379.75	2268.75	42456.8	42600.8	12693.8	7994.75	978.75	1247.75
Cyclohexanol, 4-(1,1-dimethylethyl)-	9142.5	8901.5	9115.5	8439.5	6662.5	7403.5	8700.5	6044.5	7240.5	6588.5	10718.5	9659.5	11053.5	9779.5	3855.5	3946.5	2233.5	2283.5	2990.5	2737.5	1896.5	1708.5	1601.5	1919.5	8208.5	7313.5	7954.5	6918.5	1823.5	2184.5
4H-Pyran-4-one, 2,3-dihydro-3,5-dihydroxy-6-methyl-	5057	5394	3667	5250	4635	5260	5676	4726	6303	7485	8907	4794	7077	6222	4232	4310	8322	3522	9024	3124	7398	7608	3351	4346	7886	8523	8877	8500	7034	8141
Benzyl nitrile	3547.5	3174.5	3122.5	3587.5	3524.5	3165.5	3574.5	3459.5	3705.5	3636.5	3778.5	3594.5	3824.5	3336.5	3750.5	4154.5	3333.5	3457.5	3593.5	3070.5	3398.5	3337.5	3295.5	3442.5	3101.5	3851.5	3259.5	3063.5	3385.5	3317.5
2-Hexanone	3279.25	3148.25	4050.25	3583.25	3724.25	3492.25	3813.25	3754.25	5388.25	4257.25	3650.25	3584.25	4524.25	3905.25	4123.25	6730.25	4343.25	6066.25	5312.25	5398.25	4504.25	3562.25	4710.25	4915.25	3565.25	3068.25	2965.25	2447.25	3523.25	4369.25
1,3-Propanediol, diacetate	5971.25	2882.25	4522.25	4844.25	3354.25	3748.25	422.25	369.25	9177.25	9200.25	12258.2	6877.25	11953.2	7416.25	468.25	452.25	11675.2	17497.2	17505.2	13596.2	12030.2	11586.2	366.25	406.25	486.25	461.25	4862.25	4630.25	5590.25	6385.25
Benzyl alcohol	2699.25	2175.25	2618.25	2678.25	2820.25	2853.25	1119.25	1962.25	3293.25	3097.25	3676.25	3035.25	3171.25	2862.25	824.25	1109.25	2505.25	2935.25	2268.25	2059.25	3164.25	2762.25	437.25	342.25	1419.25	1662.25	2553.25	2457.25	2354.25	2154.25
3(2H)-Thiophenone, dihydro-2-methyl-	2446.25	2786.25	2943.25	3147.25	2644.25	3392.25	49.25	130.25	3561.25	3978.25	3700.25	2898.25	3661.25	2983.25	77.25	182.25	1648.25	2329.25	2009.25	1776.25	1704.25	2388.25	90.25	114.25	180.25	124.25	2926.25	2086.25	1806.25	2480.25
Hexanoic acid	7350.75	8655.75	10067.8	15679.8	11958.8	15258.8	1098.75	1669.75	15017.8	20972.8	15723.8	12322.8	14992.8	15011.8	622.75	3281.75	15809.8	18708.8	20756.8	17132.8	18116.8	18876.8	639.75	931.75	3077.75	2195.75	13533.8	10161.8	13154.8	14687.8
Sulfurous acid, nonyl 2-propyl ester	86870	78614	85150	92318	82086	85742	112094	111094	56958	57046	81182	68630	74022	65894	74606	88374	32910	31030	37142	35694	30542	31726	51134	52934	112102	116974	60878	61958	24342	26102
Isocyclocitral	1077.5	1203.5	599.5	750.5	1706.5	1558.5	9429.5	10175.5	435.5	562.5	1457.5	1280.5	1281.5	1132.5	5056.5	6963.5	179.5	150.5	396.5	174.5	38.5	49.5	1406.5	1596.5	14149.5	14538.5	1055.5	828.5	244.5	319.5
1,3-Hexadiene, 3-ethyl-2,5-dimethyl-	271.75	298.75	269.75	168.75	335.75	328.75	18341.8	19901.8	160.75	207.75	525.75	232.75	362.75	223.75	12593.8	15443.8	186.75	121.75	289.75	151.75	197.75	140.75	4282.75	3953.75	31429.8	28965.8	208.75	145.75	225.75	156.75
2-Furanmethanol, acetate	1363.25	1020.25	1134.25	1571.25	1389.25	1353.25	16.25	84.25	1140.25	1733.25	1787.25	1313.25	2477.25	1189.25	3919.25	860.25	1976.25	2064.25	3532.25	1210.25	1512.25	3430.25	307.25	155.25	194.25	238.25	1073.25	1112.25	1056.25	1698.25
2-Heptanone	3010.25	3074.25	3270.25	3299.25	3066.25	3663.25	882.25	985.25	3327.25	4366.25	2936.25	2821.25	4269.25	3445.25	1415.25	1306.25	3506.25	4250.25	4895.25	2923.25	3020.25	3379.25	1449.25	1560.25	1266.25	1168.25	2760.25	2028.25	2910.25	2538.25
Cyclopent-4-ene-1,3-dione	135.5	140.5	11.5	92.5	70.5	4.5	7390.5	6814.5	52.5	66.5	135.5	72.5	21.5	68.5	7575.5	8230.5	78.5	63.5	45.5	116.5	55.5	95.5	6885.5	6815.5	6629.5	6938.5	39.5	98.5	48.5	51.5
Ethyl 9-hexadecenoate	1074.25	3929.25	1208.25	2932.25	1009.25	1266.25	813.25	556.25	1709.25	3276.25	1531.25	1093.25	1440.25	633.25	475.25	330.25	1690.25	394.25	930.25	653.25	1190.25	1060.25	519.25	408.25	585.25	751.25	1186.25	1467.25	1334.25	1468.25
(+)-4-Carene	6454.25	4950.25	3788.25	3915.25	4867.25	5008.25	7166.25	8613.25	2809.25	3077.25	5909.25	5371.25	5658.25	4987.25	5369.25	6293.25	736.25	1032.25	770.25	551.25	881.25	814.25	1070.25	1326.25	13635.2	14402.2	6802.25	6323.25	1631.25	1481.25
Cyclohexanol, 1-methyl-4-(1-methylethyl)-, cis-	7136	6227	6259	5641	7172	7329	9088	9810	4344	3968	7048	6149	6937	6328	6026	8489	864	823	1305	1091	592	693	2488	2165	14302	14172	7163	5703	2750	2670
Methional	38.75	108.75	111.75	28.75	70.75	73.75	3509.75	3657.75	113.75	84.75	37.75	18.75	119.75	1.75	4534.75	5340.75	137.75	91.75	233.75	66.75	89.75	53.75	4587.75	4283.75	4293.75	3737.75	172.75	5.75	21.75	32.75
1,3-benzenedicarboxylic acid, 5-(dimethylamino)-	2498.5	6546.5	3938.5	2154.5	3074.5	3882.5	1370.5	763.5	2722.5	4082.5	3586.5	3338.5	3194.5	5722.5	3666.5	1298.5	3570.5	4474.5	5762.5	5930.5	4498.5	4914.5	2218.5	0	2266.5	0	2370.5	2050.5	2450.5	3130.5
Tricyclo[4.2.1.1(2,5)]dec-3-en-9-ol, acetate, stereoisomer	28971.2	26059.2	18443.2	19587.2	23499.2	23155.2	28459.2	30483.2	13338.2	13402.2	21923.2	20771.2	22883.2	23107.2	20003.2	21347.2	4653.25	4525.25	8279.25	7175.25	3385.25	3514.25	7657.25	7573.25	38091.2	40491.2	19179.2	20187.2	2431.25	2449.25
Benzoic acid, 3-hydroxy-, methyl ester	302987	271883	225483	279563	313291	301707	323851	342219	310795	336843	303883	295499	318667	307787	286667	317195	320395	264395	325003	306315	342987	256011	367307	352459	331659	331147	304395	333451	326411	326475
1,2-Propanediol, 1-phenyl-	2761.5	2377.5	2160.5	2740.5	3195.5	2474.5	4138.5	4247.5	2696.5	2412.5	3277.5	3241.5	3440.5	2585.5	2382.5	3000.5	1878.5	1952.5	2506.5	2046.5	2031.5	2456.5	552.5	709.5	5213.5	5945.5	2513.5	1837.5	2130.5	2505.5
Acetic acid, hexyl ester	1728.25	1578.25	1794.25	1954.25	1190.25	1056.25	160.25	165.25	3332.25	3384.25	2611.25	1882.25	1437.25	1561.25	406.25	619.25	1985.25	2037.25	1210.25	694.25	1132.25	1240.25	88.25	24.25	191.25	252.25	1607.25	1501.25	1366.25	1827.25
5-Hepten-2-one, 6-methyl-	5284	5747	4774	12793	4056	6761	2928	3351	12417	15626	16462	5725	11794	17942	2409	3356	12317	4778	7307	2955	5635	12720	1104	1170	3402	3219	16342	11298	11305	14825
1-Undecanol, 11-bromo-	126250	443026	143890	522194	496146	449554	475026	569682	439698	586002	489234	365714	435794	140882	183890	311506	491986	153554	462418	445650	545618	289234	561938	552658	489618	514642	463826	604434	549074	533778
Geranyl formate	48872.2	43056.2	58568.2	61496.2	51584.2	48752.2	97480.2	104344	36136.2	35064.2	50592.2	45552.2	49464.2	41944.2	52112.2	67088.2	10066.2	9376.25	12350.2	12050.2	9390.25	9366.25	25744.2	24800.2	92224.2	91616.2	38024.2	35000.2	18200.2	18304.2
2-Octanone	3388	2831	2746	4643	2349	3150	1939	2119	5870	7732	11105	3364	5306	9092	1957	2976	11058	10923	11729	7144	11761	12649	5603	5761	2594	2798	7136	5116	4038	5817
Glycerin	11824.2	8684.25	7386.25	14856.2	5656.25	11544.2	0	0	13907.2	16839.2	18935.2	12411.2	14872.2	20463.2	0	3499.25	17399.2	14038.2	15304.2	8082.25	17263.2	18079.2	0	0	0	0	19167.2	14691.2	16543.2	19367.2
Benzene, 1-ethoxy-4-isothiocyanato-	2455.5	2181.5	1909.5	2542.5	1942.5	2253.5	334.5	178.5	3237.5	4098.5	3176.5	2819.5	2979.5	2833.5	453.5	195.5	3301.5	5221.5	4401.5	3592.5	3452.5	2842.5	342.5	246.5	196.5	191.5	1952.5	1967.5	2005.5	2692.5
1,2,4-Triazine-3,5(2H,4H)-dione, 6-benzoylthio-	10656.5	4828.5	10747.5	8219.5	7629.5	7215.5	0	0	10322.5	10241.5	8753.5	9566.5	11061.5	8880.5	0	0	7545.5	7185.5	10275.5	12707.5	7395.5	6599.5	0	0	0	0	8046.5	2197.5	8253.5	5986.5
Methoxyacetic acid, 6-ethyl-3-octyl ester	17175.5	16735.5	20567.5	25535.5	16847.5	17327.5	27343.5	31111.5	14255.5	14679.5	21119.5	16335.5	19135.5	13077.5	14845.5	24487.5	8466.5	7498.5	9924.5	8346.5	6955.5	6578.5	11841.5	12567.5	26175.5	29783.5	13808.5	15714.5	5762.5	6489.5
Benzaldehyde, 2,4-dimethyl-	927.25	628.25	819.25	1278.25	1280.25	711.25	5899.25	6511.25	1254.25	1286.25	2336.25	1324.25	1989.25	1108.25	8450.25	8445.25	1711.25	1942.25	2983.25	1544.25	2874.25	2462.25	12420.2	12000.2	9602.25	10350.2	1321.25	1668.25	1222.25	1154.25
3,3-Dimethyl-6-methylenecyclohexene	5661	4021	2278	2414	4382	4289	840	1116	5249	5248	14907	12454	13072	10407	475	631	806	532	1061	879	624	524	10	5	2726	3428	8650	9050	2769	3058
Paroxypropione, TMS derivative	3682.5	3075.5	1741.5	3095.5	2701.5	3359.5	2386.5	3639.5	4547.5	4349.5	4259.5	3358.5	3749.5	3016.5	2888.5	3481.5	3881.5	5364.5	5314.5	4201.5	4655.5	3711.5	4012.5	2513.5	1965.5	1631.5	2654.5	4075.5	3156.5	3224.5
2,4-Azetidinedione, 3,3-diethyl-1-methyl-	459	748	426	1000	1025	842	1579	1809	0	0	0	0	61	0	2683	3333	0	0	0	0	0	0	0	0	0	0	0	0	0	0
Pentadecanoic acid, 14-methyl-, methyl ester	102.25	387.25	214.25	251.25	649.25	244.25	336.25	387.25	512.25	459.25	295.25	266.25	426.25	286.25	3405.25	156.25	161.25	90.25	353.25	189.25	313.25	142.25	701.25	195.25	3376.25	3317.25	392.25	254.25	682.25	391.25
Phthalic acid, butyl isohexyl ester	1047.25	2103.25	1128.25	2109.25	1760.25	2108.25	2111.25	2390.25	2778.25	1791.25	1911.25	1379.25	1977.25	1752.25	1565.25	1847.25	1668.25	1117.25	1599.25	1315.25	1721.25	1622.25	1792.25	1687.25	12938.2	10998.2	2374.25	2037.25	2268.25	1541.25
2,5-di-tert-Butyl-1,4-benzoquinone	579.25	370.25	646.25	470.25	275.25	282.25	185.25	363.25	789.25	664.25	791.25	685.25	1182.25	904.25	826.25	290.25	809.25	1550.25	1036.25	1095.25	725.25	1199.25	255.25	278.25	1876.25	2338.25	714.25	1077.25	1018.25	705.25
Decane, 2,3,8-trimethyl-	16648.5	17760.5	23128.5	28448.5	19256.5	19320.5	31872.5	31984.5	14796.5	15386.5	22120.5	18088.5	20824.5	14633.5	15450.5	24264.5	9648.5	8883.5	10643.5	10468.5	7988.5	8473.5	13258.5	12295.5	27376.5	30720.5	15927.5	17648.5	7230.5	7831.5
1H-Indol-4-amine	19876.2	17996.2	12079.2	13905.2	14949.2	15856.2	19660.2	19940.2	8394.25	8438.25	16157.2	14211.2	14487.2	14837.2	13305.2	15307.2	2993.25	2963.25	5574.25	4617.25	2066.25	2285.25	5023.25	4726.25	27460.2	27468.2	12812.2	12581.2	1887.25	1687.25
Hexadecanal	6115.75	7103.75	6147.75	5254.75	7183.75	6465.75	4359.75	2811.75	2838.75	2916.75	2999.75	3546.75	3742.75	4849.75	3178.75	1913.75	1969.75	1571.75	1723.75	2177.75	1496.75	1342.75	1378.75	1503.75	3237.75	2788.75	4872.75	3921.75	2699.75	2779.75
o-tert-Butyl cyclohexyl acetate 1	215685	206597	133957	137221	158917	152453	248581	272325	106077	97525	111461	125245	146821	152197	143621	160069	22157	20605	28805	30469	14139	15829	43437	49413	296517	305093	123869	114981	27213	25765
Citral	2269.75	2649.75	2285.75	2173.75	1421.75	1660.75	8640.75	7917.75	1291.75	1340.75	1242.75	1454.75	1372.75	1727.75	4778.75	4206.75	954.75	664.75	1014.75	819.75	993.75	1102.75	1093.75	1539.75	10603.8	9580.75	1198.75	987.75	1288.75	1322.75
1,3,5-Trimethyl-1H-pyrazol-4-amine	4117.75	4183.75	3246.75	3644.75	4117.75	4205.75	4482.75	5058.75	3556.75	3178.75	3254.75	3955.75	4407.75	4081.75	3830.75	4170.75	3643.75	3703.75	4003.75	4549.75	3856.75	3601.75	4612.75	5314.75	4932.75	4567.75	3018.75	2770.75	3618.75	4011.75
2-Ethylhexyl acrylate	27082.5	26474.5	30994.5	32210.5	26058.5	25346.5	58218.5	62082.5	20002.5	20354.5	28666.5	27226.5	28586.5	25986.5	33250.5	41394.5	5304.5	5312.5	7498.5	6731.5	5308.5	5166.5	15367.5	14715.5	60042.5	61762.5	21650.5	20946.5	8917.5	8690.5
Isophthalaldehyde	654	450	526	796	590	605	4587	4434	1141	1325	1860	1375	1596	653	6439	6842	1290	1489	1696	1341	2110	2154	9550	9616	8039	8274	953	1146	897	685
Phenol, 2-ethyl-4-methyl-	23886.8	23614.8	16886.8	19246.8	19742.8	22934.8	31310.8	34758.8	15500.8	15950.8	26558.8	24422.8	24446.8	21710.8	20974.8	22254.8	6162.75	7278.75	4110.75	3954.75	6552.75	5751.75	7901.75	6954.75	50750.8	49294.8	27238.8	26686.8	10924.8	10269.8
Phenol, 4-(methylamino)-	10245.5	9469.5	5291.5	5554.5	8327.5	8070.5	13027.5	12453.5	4041.5	4371.5	9830.5	8446.5	9559.5	8720.5	7938.5	9652.5	3452.5	3298.5	3337.5	3336.5	3487.5	2828.5	3182.5	3380.5	20839.5	19359.5	7910.5	8026.5	3160.5	3388.5
o-Menthan-8-ol	15142.5	13641.5	11061.5	11405.5	14816.5	14932.5	19761.5	21577.5	8542.5	8362.5	14585.5	12705.5	15248.5	13397.5	13386.5	15745.5	1468.5	1742.5	2216.5	1705.5	1381.5	1206.5	4434.5	4620.5	29665.5	30977.5	14942.5	13883.5	6018.5	5917.5
4-Isopropylcyclohexylamine	3325.5	2075.5	3306.5	2834.5	2238.5	2146.5	4262.5	4974.5	2475.5	3341.5	3070.5	3257.5	4004.5	3406.5	4848.5	5118.5	2803.5	4127.5	3068.5	2168.5	2513.5	3414.5	4198.5	4632.5	6044.5	6021.5	2393.5	1334.5	2027.5	2073.5
(1H-Imidazol-4-yl)oxoacetic acid	2866.75	2251.75	2795.75	3324.75	2040.75	2202.75	189.75	208.75	5784.75	6755.75	6508.75	3925.75	7353.75	4630.75	150.75	244.75	4672.75	6193.75	6344.75	3571.75	4586.75	4087.75	180.75	207.75	175.75	444.75	3299.75	3129.75	3086.75	3207.75
Bicyclo[3.1.0]hexane, 4-methylene-1-(1-methylethyl)-	1449.75	1496.75	381.75	52.75	1116.75	1631.75	1323.75	818.75	0	388.75	1783.75	2311.75	2085.75	2134.75	0	0	0	0	0	0	0	0	0	0	2994.75	2862.75	1167.75	656.75	0	0
N-Methoxy-N-methylacetamide	11441.5	7591.5	8203.5	11390.5	4572.5	7409.5	1525.5	1948.5	21187.5	26507.5	15059.5	15299.5	15971.5	16539.5	1006.5	1953.5	11800.5	15811.5	15819.5	11910.5	10344.5	12311.5	0	0	1999.5	1816.5	14939.5	10207.5	10778.5	13422.5
Penta-2,4-dienamide, 2-cyano-3-methyl-5-dimethylamino-	2268.25	2336.25	2139.25	2688.25	1817.25	2563.25	51.25	9.25	3910.25	3728.25	3390.25	2630.25	3355.25	2876.25	0	0	3287.25	4841.25	3630.25	3491.25	3848.25	3178.25	0	29.25	0	0	2080.25	1684.25	2382.25	2700.25
3-Phenyl-1,3-pentanediol	13476	10290	5023	28220	7662	15100	3697	14156	23356	24228	25780	8169	26108	13156	3879	15908	24748	36820	37828	13756	29532	23756	18396	20028	3047	3153	12348	60300	14692	11548
1-Butanol	440448	364928	413504	402048	384128	389248	2193.75	1538.75	651456	718784	636160	474560	672064	518400	1572.75	1291.75	643712	814336	791040	651264	658496	629568	1710.75	1933.75	2501.75	2666.75	449984	167360	437184	459456
Dibutyl phthalate	509	1232	654	1082	845	697	1074	1374	2345	995	1417	615	703	425	679	708	776	515	345	639	719	219	1353	776	15390	9854	1564	1137	2236	1159
Oxalic acid, decyl propyl ester	10882.2	22657.2	22897.2	32897.2	28073.2	28393.2	35153.2	42289.2	15951.2	20025.2	28473.2	21457.2	25897.2	13822.2	35897.2	31601.2	15746.2	8771.25	16066.2	15308.2	14520.2	11848.2	20681.2	20609.2	47913.2	105217	20833.2	22785.2	10476.2	11053.2
3-Amino-5-methylisoxazole, N-trimethylsilyl-	1498.75	1832.75	1162.75	1397.75	1335.75	1274.75	1608.75	2027.75	910.75	911.75	1399.75	1153.75	1259.75	1232.75	1304.75	1331.75	702.75	427.75	651.75	757.75	433.75	320.75	737.75	563.75	2468.75	2576.75	1216.75	1056.75	385.75	394.75
Propylene glycol, 2TMS derivative	1453.5	3167.5	1835.5	2987.5	2932.5	2809.5	3323.5	2856.5	3135.5	3143.5	3036.5	3325.5	3589.5	2280.5	2359.5	2875.5	5166.5	2884.5	4161.5	5660.5	5692.5	4801.5	5578.5	5527.5	3625.5	4130.5	3210.5	3638.5	4608.5	5163.5
Undecane, 5-methyl-	75683.2	94811.2	106899	113419	104963	109851	140843	142955	75235.2	78067.2	104235	86611.2	95587.2	73579.2	101483	121731	59755.2	52339.2	61083.2	61051.2	56915.2	52259.2	84675.2	82979.2	140267	173291	79827.2	83499.2	46867.2	48067.2
Cyclopropane, nonyl-	1446.75	1187.75	2554.75	3182.75	1769.75	2135.75	3897.75	7207.75	2231.75	2795.75	3069.75	2613.75	3060.75	1321.75	3127.75	5914.75	2677.75	2022.75	2989.75	2994.75	3388.75	2831.75	4757.75	4471.75	4898.75	6569.75	2189.75	2727.75	1974.75	1940.75
8H-[1,2,3]Triazolo[4',5':3,4]benzo[1,2c][1,2,5]thiadiazole	1606.75	653.75	1207.75	998.75	753.75	1020.75	488.75	509.75	2544.75	1987.75	2790.75	2073.75	3228.75	2389.75	754.75	516.75	2224.75	4355.75	2283.75	2208.75	2121.75	2629.75	396.75	1014.75	1011.75	1367.75	1872.75	2206.75	2097.75	1791.75
Heptane, 2,5,5-trimethyl-	4631.5	3187.5	3439.5	5623.5	6882.5	4810.5	4403.5	6637.5	6234.5	5381.5	3984.5	6576.5	4988.5	4568.5	5452.5	7159.5	4509.5	3880.5	3015.5	9010.5	2524.5	4708.5	6407.5	5073.5	5618.5	5335.5	8861.5	7333.5	6094.5	4284.5
2-[2-(4-Methyl-furazan-3-yloxy)-ethyl]-2H-tetrazol-5-ylamine	18431	23495	32423	38871	35487	33415	123543	141183	18079	18695	29783	29039	23863	12787	89223	95815	12468	9199	16143	15827	12910	12304	56663	52327	104879	116327	18943	18439	11035	10239
Dodecane, 1-iodo-	3215	4139	3306	2893	4603	3368	3866	3105	2413	2026	2369	2994	2599	3058	2680	2347	2139	2494	1769	2623	1934	1815	2744	2110	3981	3385	2993	3819	2651	2357
2-Decene, (Z)-	3773.75	3892.75	3627.75	3258.75	3661.75	3924.75	2194.75	1699.75	1808.75	1849.75	2065.75	1969.75	2320.75	3010.75	1511.75	1308.75	1105.75	963.75	1086.75	1136.75	1035.75	882.75	896.75	1173.75	1883.75	1752.75	2668.75	2403.75	1570.75	1457.75
Cyclobutane, 1-butyl-2-ethyl-	108313	98936.8	131169	136801	128105	124793	289377	310817	78672.8	79000.8	128921	119633	110337	86056.8	202593	239585	36520.8	35624.8	50832.8	49320.8	40784.8	38672.8	124993	121985	272865	277793	84152.8	84456.8	45408.8	44128.8
2,6-Octadien-1-ol, 3,7-dimethyl-, (Z)-	6439	3501	3328	4360	3605	3608	1393	1293	5650	5464	11122	8545	10414	7491	1034	820	2587	2916	2832	2145	2428	2664	402	543	1434	1765	7163	8292	2636	2350
Geraniol	4458.75	3163.75	2808.75	3091.75	2823.75	2610.75	1273.75	996.75	4638.75	4428.75	8219.75	6854.75	7472.75	5560.75	945.75	1000.75	2001.75	2170.75	2503.75	2039.75	2322.75	1928.75	489.75	454.75	1762.75	1442.75	6082.75	6092.75	2468.75	1999.75
1-Hexene, 3,3,5-trimethyl-	1650.75	1415.75	1928.75	2377.75	1538.75	1668.75	3088.75	4954.75	1506.75	1574.75	2411.75	1914.75	2186.75	1365.75	2151.75	3509.75	774.75	904.75	1018.75	784.75	644.75	751.75	1360.75	1467.75	2601.75	3373.75	1890.75	1608.75	1211.75	892.75
1,6-Octadiene, 2,6-dimethyl-	2834.75	2341.75	3007.75	2672.75	2007.75	2167.75	8296.75	8506.75	2142.75	1878.75	4443.75	2977.75	3367.75	2969.75	5012.75	5911.75	570.75	961.75	1010.75	761.75	619.75	978.75	1837.75	1809.75	8182.75	8790.75	2205.75	2390.75	841.75	718.75
2,4,6-Octatriene, 3,4-dimethyl-	105992	47792.2	17472.2	42744.2	125704	80528.2	227232	269920	65824.2	138848	67792.2	59192.2	108600	100536	49712.2	146016	50504.2	12442.2	87480.2	50600.2	120400	9952.25	252512	221472	308384	315872	93520.2	109296	139104	116848
.alpha.-Terpinyl isovalerate	21494.8	19582.8	14372.8	14849.8	18646.8	17630.8	26814.8	28702.8	13256.8	13370.8	20878.8	19246.8	18766.8	19350.8	17814.8	19086.8	4629.75	5271.75	2973.75	2713.75	5045.75	4630.75	5638.75	5302.75	43310.8	43270.8	21630.8	21870.8	8507.75	9925.75
Benzoic acid, 3-methoxy-	459302	438118	381798	443942	450278	456102	439334	447782	469798	476326	461606	448678	467238	458342	449126	448294	500326	447270	488806	481638	499750	411558	490086	488294	417254	429734	457830	485414	483366	483814
3-Cyclohexen-1-ol, 4-methyl-1-(1-methylethyl)-, (R)-	2511.5	2730.5	2031.5	2025.5	2486.5	2557.5	2875.5	3161.5	2019.5	2277.5	4435.5	3802.5	3729.5	2993.5	2301.5	2130.5	911.5	1259.5	918.5	577.5	754.5	634.5	678.5	548.5	4675.5	5146.5	3258.5	2635.5	1029.5	1531.5
Cycloheptanol, 1-methyl-2-methylene-	1663	1334	633	908	1573	1487	400	806	1601	1966	4702	3210	4064	3234	200	263	241	217	473	315	273	162	72	61	1046	1340	2773	2751	1015	921
1,2,4,5-Tetrazine-3,6-diamine, 1,4-dioxide	904.75	1282.75	802.75	1546.75	1035.75	1162.75	516.75	82.75	2704.75	3741.75	4017.75	1442.75	2205.75	2123.75	1249.75	339.75	4725.75	2175.75	5330.75	1687.75	4336.75	4134.75	1527.75	2585.75	1191.75	1425.75	3749.75	3536.75	3693.75	5013.75
Benzeneacetic acid, 4-hydroxy-	1098.75	1169.75	499.75	603.75	1018.75	1158.75	6492.75	6687.75	591.75	491.75	998.75	954.75	1491.75	1055.75	3839.75	4486.75	259.75	247.75	348.75	320.75	175.75	198.75	1455.75	1105.75	10081.8	10303.8	1077.75	999.75	299.75	361.75
Benzene, 1-ethyl-2,4-dimethyl-	1259.5	1310.5	1380.5	1139.5	1199.5	1410.5	1339.5	1317.5	1589.5	1244.5	1086.5	976.5	957.5	1252.5	1451.5	1100.5	1539.5	1335.5	789.5	1246.5	830.5	1197.5	1590.5	1818.5	1648.5	1610.5	1705.5	1427.5	2135.5	2180.5
3,5-Dimethyl-2-furyl methyl ketone	2247.25	2223.25	2345.25	2288.25	2430.25	2312.25	3010.25	2707.25	985.25	1235.25	1035.25	942.25	1573.25	1203.25	3357.25	3801.25	808.25	1026.25	1273.25	569.25	845.25	722.25	730.25	970.25	1109.25	1145.25	855.25	668.25	788.25	641.25
Benzene, 1,1'-[oxybis(methylene)]bis-	3833.5	3034.5	2017.5	2004.5	2596.5	2783.5	4331.5	4942.5	1632.5	2002.5	5412.5	4537.5	4988.5	4468.5	3633.5	5307.5	377.5	269.5	734.5	478.5	241.5	284.5	807.5	717.5	12805.5	12221.5	3723.5	2968.5	667.5	533.5
p-Cymene	4699.75	7002.75	2682.75	2513.75	3693.75	3679.75	6931.75	7064.75	2760.75	2838.75	5282.75	5166.75	4977.75	5566.75	5635.75	4274.75	532.75	662.75	1004.75	807.75	513.75	545.75	1000.75	833.75	14707.8	13544.8	3496.75	3060.75	941.75	733.75
(2-Methyloxiranyl)methanol	1453.25	956.25	1268.25	1736.25	1245.25	1361.25	1407.25	1453.25	3294.25	4011.25	4000.25	2699.25	3653.25	1709.25	1342.25	1796.25	6827.25	8580.25	7025.25	5483.25	8911.25	8830.25	4878.25	4211.25	2028.25	1913.25	1945.25	2243.25	1678.25	1980.25
4-Cyanobenzophenone	18032.5	4892.5	11057.5	14286.5	5786.5	7013.5	120208	125928	7341.5	8224.5	9016.5	5993.5	9600.5	8721.5	108176	107464	10381.5	63912.5	15920.5	10059.5	15600.5	12497.5	99568.5	96224.5	91912.5	95880.5	7433.5	9835.5	9106.5	8946.5
Propanal, 2-chloro-2-methyl-	19131	5602	12343	14755	7011	7216	121483	122051	8023	9293	9762	7060	11044	9910	109475	106099	10131	62267	15627	10107	15699	14975	95667	95067	91075	91219	8346	10274	10073	9362
2-Heptanone, 4-methyl-	1400.75	1354.75	1350.75	1091.75	1594.75	1597.75	1521.75	1317.75	1114.75	1006.75	1221.75	918.75	1127.75	1252.75	1262.75	1537.75	1720.75	1383.75	1847.75	1280.75	1216.75	961.75	926.75	1027.75	705.75	623.75	1024.75	861.75	828.75	1091.75
D-Fucose	2227.5	1652.5	2399.5	3004.5	2176.5	2531.5	1500.5	1730.5	2829.5	4248.5	2911.5	3711.5	3815.5	2516.5	725.5	2659.5	2510.5	3794.5	3415.5	3495.5	3368.5	2853.5	1533.5	1159.5	1090.5	1006.5	2318.5	969.5	2473.5	2282.5
4-Penten-1-ol	1069.75	973.75	1114.75	938.75	765.75	756.75	0	5.75	1779.75	1890.75	1669.75	1242.75	2245.75	1369.75	88.75	72.75	2513.75	2945.75	2954.75	1770.75	1983.75	2247.75	0	71.75	9.75	48.75	1116.75	668.75	1095.75	1379.75
2-Pentene, (Z)-	89648.5	48472.5	83896.5	75128.5	56432.5	81824.5	455.5	362.5	206016	236416	143680	86872.5	241088	134528	601.5	783.5	122280	303360	302720	224768	217408	212800	688.5	842.5	537.5	504.5	104576	53688.5	94336.5	59800.5
1-Butaneboronic acid	4660.5	4490.5	4739.5	5108.5	4394.5	3715.5	341.5	265.5	3484.5	3943.5	2983.5	4887.5	2918.5	4248.5	655.5	417.5	3288.5	3236.5	2610.5	2961.5	2625.5	2733.5	69.5	765.5	374.5	0	4103.5	2384.5	3356.5	4293.5
4-(4-Hydroxyphenyl)-4-methyl-2-pentanone, TMS derivative	0	0	260.75	150.75	131.75	0	0	244.75	0	142.75	51.75	67.75	0	0	0	0	0	63.75	43.75	0	0	257.75	171.75	0	109.75	141.75	0	445.75	0	0
1-Dimethyl(trimethylsilylmethyl)silyloxypentadecane	0	716.75	1991.75	1177.75	449.75	1964.75	2173.75	232.75	364.75	468.75	0	1056.75	956.75	221.75	2048.75	1429.75	749.75	104.75	1255.75	391.75	0	797.75	1130.75	1199.75	1027.75	134.75	510.75	1994.75	1539.75	2352.75
2,6-Dihydroxybenzoic acid, 3TMS derivative	231.5	886.5	1977.5	1515.5	513.5	2330.5	2746.5	348.5	95.5	909.5	0	1587.5	1219.5	507.5	2394.5	1636.5	202.5	38.5	1838.5	195.5	131.5	690.5	1374.5	1651.5	735.5	716.5	333.5	2984.5	740.5	2407.5
Biochanin A, trimethylsilyl ether	190	466	1396	610	305	854	1738	133	110	425	336	822	584	234	1060	1391	281	113	950	236	185	356	1045	1075	367	229	308	2386	335	1641
2-((E)-([3-(2-Dimethylanilino)-1-benzofuran-2-yl]imino)methyl)phenol	106	441	1761	661	262	1511	2891	71	348	202	113	882	611	132	1847	1850	372	308	1728	420	351	557	1294	1591	413	62	318	2649	686	1936
9-Amino-7-mercapto-5,6,8,10-tetraaza-benzo[b]fluoren-11-one	19.75	274.75	228.75	104.75	284.75	115.75	137.75	160.75	45.75	100.75	51.75	151.75	89.75	69.75	175.75	0	67.75	138.75	68.75	19.75	37.75	0	43.75	60.75	147.75	0	85.75	61.75	59.75	47.75
3-(5-Amino-1H-1,2,4-triazol-3-yl)-N-cyclohexylpropanamide	175.5	964.5	384.5	962.5	344.5	326.5	341.5	148.5	463.5	652.5	254.5	195.5	440.5	73.5	161.5	86.5	609.5	51.5	256.5	181.5	231.5	174.5	153.5	159.5	147.5	153.5	350.5	459.5	350.5	430.5
2,3-Anhydro-d-mannosan	630.75	1969.75	549.75	2493.75	1781.75	1638.75	1517.75	773.75	352.75	633.75	400.75	776.75	594.75	551.75	524.75	274.75	911.75	351.75	610.75	613.75	461.75	798.75	814.75	729.75	828.75	782.75	1473.75	2353.75	1907.75	2257.75
N-Methyladrenaline, 3TMS derivative	557	1131	4983	1424	723	2953	7580	1127	1174	1441	1199	2823	1580	892	6022	5408	714	720	4399	869	1187	1661	2996	5163	1147	1081	1344	6426	1300	8209
3-Methylsalicylic acid, 2TMS derivative	422.75	712.75	2009.75	832.75	425.75	1771.75	3309.75	336.75	463.75	411.75	660.75	948.75	1121.75	330.75	2143.75	2269.75	335.75	446.75	1825.75	499.75	580.75	784.75	1315.75	1890.75	583.75	546.75	340.75	2731.75	499.75	3479.75
Urea, N,N-dimethyl-	261.25	0	0	124.25	40.25	118.25	148.25	630.25	332.25	515.25	177.25	157.25	182.25	153.25	20.25	461.25	365.25	51.25	96.25	105.25	226.25	723.25	237.25	211.25	158.25	77.25	122.25	308.25	0	271.25
Amphetamine	249	0	462	345	317	168	304	589	319	501	276	118	327	435	382	368	364	371	420	338	161	461	375	601	103	301	238	222	335	586
4-Ethylbenzoic acid, 2-fluorophenyl ester	0	159	48	46	82	113	83	133	36	58	59	78	77	148	71	0	159	37	66	4	0	74	6	67	10	81	0	105	13	32
2-Benzo[1,3]dioxol-5-yl-8-methoxy-3-nitro-2H-chromene	151.25	310.25	128.25	136.25	178.25	71.25	100.25	195.25	130.25	158.25	220.25	155.25	387.25	246.25	82.25	123.25	137.25	175.25	262.25	137.25	340.25	139.25	1.25	34.25	69.25	143.25	87.25	195.25	170.25	210.25
Butanoic acid, 3-methyl-, ethyl ester	543	1693	978	1641	857	894	184	259	1394	2078	2423	2638	3397	1547	71	206	2175	736	1260	1013	1499	1403	69	202	180	96	2361	2202	1503	1814
dl-Alanine ethyl ester	499	0	0	374	150	0	6	272	298	175	373	389	184	96	229	283	211	358	106	182	151	276	71	428	213	40	244	190	84	234
N-Methylallylamine	306.5	0	489.5	196.5	235.5	82.5	330.5	363.5	149.5	392.5	394.5	274.5	337.5	455.5	41.5	0	184.5	113.5	319.5	292.5	0	0	197.5	117.5	101.5	7.5	17.5	366.5	121.5	0
benzamide, 2,6-dihydroxy-N-[4-(octyloxy)phenyl]-	356.25	192.25	1157.25	445.25	367.25	763.25	2381.25	446.25	331.25	427.25	383.25	903.25	342.25	267.25	1550.25	1431.25	464.25	290.25	1204.25	351.25	634.25	450.25	845.25	1525.25	482.25	747.25	291.25	1182.25	415.25	2050.25
Pentane, 1-acetoxy-2-isocyano-4-methyl-	277.75	604.75	741.75	1120.75	1491.75	1267.75	2068.75	3059.75	738.75	754.75	2091.75	933.75	1657.75	499.75	3071.75	1571.75	857.75	760.75	1283.75	791.75	1009.75	745.75	2129.75	2167.75	1391.75	4995.75	1034.75	1336.75	439.75	443.75
5H-Benzocycloheptene, 6,7-dihydro-	597.75	1454.75	1160.75	1681.75	1447.75	1506.75	49.75	4.75	662.75	875.75	1049.75	757.75	1052.75	933.75	176.75	19.75	498.75	264.75	253.75	290.75	245.75	126.75	17.75	91.75	159.75	341.75	1083.75	1188.75	176.75	281.75
6-Nitro-1H-quinazoline-2,4-dione	84.5	23.5	47.5	53.5	25.5	0	62.5	156.5	0	2.5	0	0	0	56.5	0	30.5	8.5	12.5	0	52.5	0	71.5	57.5	103.5	5.5	12.5	43.5	97.5	54.5	110.5
1H-Indole, 1-methyl-2-phenyl-	0	0	1.25	4.25	0	151.25	0	73.25	56.25	42.25	0	0	0	12.25	51.25	0	0	67.25	22.25	64.25	14.25	0	0	0	7.25	0	12.25	0	3.25	37.25
Methyl 2-methylhexanoate	851.5	1588.5	1700.5	1675.5	2966.5	3674.5	93.5	11.5	2910.5	2882.5	2047.5	2208.5	1240.5	1623.5	84.5	75.5	1189.5	723.5	1251.5	1242.5	1852.5	1576.5	2.5	17.5	82.5	107.5	1926.5	1677.5	1777.5	1573.5
Cinnamaldehyde, .alpha.-pentyl-	238	310	405	282	473	449	1448	1678	134	171	266	217	212	170	815	632	67	0	256	99	45	0	264	161	936	894	275	261	70	120
2,3-Dihydroxybenzoic acid, 3TMS derivative	0	0	812.5	569.5	0	539.5	3064.5	0	771.5	130.5	0	747.5	210.5	0	2464.5	3760.5	167.5	0	1852.5	0	0	400.5	2038.5	3358.5	1638.5	1921.5	0	960.5	324.5	3689.5
Diethyl 2,2'-(ethane-1,2-diylbis(oxy))diacetate	795.5	1216.5	1101.5	1127.5	1332.5	1132.5	4262.5	4366.5	755.5	804.5	1402.5	1190.5	957.5	763.5	4008.5	2551.5	806.5	386.5	1070.5	929.5	614.5	560.5	1663.5	1520.5	5921.5	5664.5	1095.5	1183.5	539.5	398.5
Benzene, 1-(1-buten-3-yl)-4-pentyl-	594.5	664.5	559.5	611.5	668.5	673.5	2176.5	2234.5	434.5	532.5	601.5	713.5	950.5	403.5	2061.5	1494.5	452.5	259.5	569.5	295.5	333.5	345.5	714.5	895.5	2549.5	2141.5	698.5	696.5	370.5	338.5
Oxalic acid, allyl hexadecyl ester	4044.25	9947.25	7712.25	17299.2	11826.2	11456.2	17091.2	15806.2	6710.25	7656.25	8929.25	7253.25	9212.25	4849.25	14825.2	12723.2	5091.25	4255.25	5302.25	5426.25	4981.25	5289.25	9664.25	7905.25	28531.2	72619.2	7061.25	7758.25	4783.25	5014.25
Heptane, 3,3-dimethyl-	12094.8	28473.8	27089.8	45401.8	37697.8	36769.8	47977.8	56761.8	20969.8	25505.8	31833.8	25753.8	29657.8	15144.8	48801.8	41217.8	17305.8	11317.8	18465.8	18721.8	16249.8	13359.8	26761.8	24985.8	70033.8	147242	24537.8	26209.8	12938.8	13865.8
Pyrimidine-2,4,6-trione, 1-cyclohexyl-5-[(2-piperazin-1-yl-ethylamino)methylene]-	1294.25	4253.25	3259.25	5898.25	4911.25	4462.25	5971.25	7189.25	2499.25	3235.25	3727.25	3187.25	4020.25	2176.25	6809.25	5160.25	2560.25	1491.25	2730.25	2651.25	2116.25	2077.25	3414.25	3221.25	8063.25	18862.2	2611.25	2948.25	1595.25	2021.25
Bis(2-ethylhexyl) hydrogen phosphite	3971	8566	8446	12546	10417	11208	13783	15291	6265	7680	10148	7583	9608	5042	13369	12268	6615	3887	6934	5612	5652	4741	7127	8493	18021	38933	7651	9117	3914	4446
1,3-Cyclohexanedione, 5-isopropyl-	4297.75	9665.75	10077.8	14766.8	12981.8	13075.8	15951.8	18015.8	7637.75	8988.75	12767.8	9964.75	11443.8	5756.75	15828.8	14945.8	6858.75	4074.75	7529.75	8062.75	6909.75	5343.75	9650.75	9193.75	21215.8	45799.8	8412.75	10497.8	4583.75	4820.75
Sulfurous acid, octyl 2-pentyl ester	1833.5	1584.5	1764.5	1489.5	2102.5	1393.5	1278.5	1169.5	2005.5	1340.5	1373.5	1654.5	1209.5	1023.5	1360.5	1473.5	1165.5	976.5	968.5	1715.5	1183.5	1112.5	882.5	1634.5	2262.5	2506.5	2361.5	1472.5	1392.5	1191.5
Dodecanoic acid	1834	3469	2849	2302	4349	4260	117	94	2723	2493	2014	3585	3353	3228	209	60	3296	2672	2438	4382	3906	2612	4	120	128	142	3193	2646	3650	3875
1,3-Dioxan-4-one, 2-heptyl-6-methyl	1740.75	2782.75	2786.75	2045.75	3259.75	3432.75	298.75	389.75	2783.75	2296.75	2368.75	2360.75	2857.75	2765.75	298.75	216.75	2782.75	2762.75	3162.75	3272.75	2739.75	2221.75	135.75	230.75	374.75	474.75	3280.75	2208.75	3150.75	2995.75
Tetradecanoic acid	3381.5	5723.5	4448.5	3482.5	6637.5	7524.5	177.5	272.5	4700.5	3905.5	3360.5	4953.5	4616.5	5277.5	183.5	99.5	5367.5	4166.5	4305.5	6095.5	4722.5	3995.5	126.5	111.5	200.5	306.5	4982.5	4179.5	5015.5	5441.5
2,4-Difluoroanisole	135.25	253.25	246.25	144.25	352.25	462.25	9.25	9.25	181.25	162.25	281.25	346.25	228.25	207.25	5.25	8.25	351.25	169.25	199.25	235.25	388.25	144.25	0	0	10.25	5.25	403.25	274.25	348.25	236.25
L-Alanine, methyl ester	217.5	0	173.5	69.5	0	46.5	40.5	213.5	124.5	393.5	222.5	177.5	0	100.5	10.5	85.5	111.5	198.5	62.5	116.5	165.5	155.5	40.5	98.5	285.5	231.5	173.5	340.5	108.5	151.5
Hydroperoxide, 1,4-dioxan-2-yl	1002.5	1404.5	1516.5	1809.5	1526.5	1686.5	93.5	98.5	1085.5	849.5	501.5	631.5	516.5	492.5	90.5	151.5	409.5	286.5	312.5	180.5	351.5	202.5	3.5	1.5	12.5	10.5	518.5	844.5	379.5	293.5
Propanoic acid, 2-methyl-, 2-methyl-2-propenyl ester	6991.5	8093.5	4291.5	4886.5	8903.5	9563.5	8988.5	8889.5	4688.5	3343.5	4733.5	4293.5	5913.5	4775.5	2895.5	4032.5	5804.5	4843.5	4010.5	4100.5	4516.5	4462.5	2456.5	2699.5	26282.5	14722.5	3264.5	3492.5	3240.5	3696.5
2,5-Difluorobenzyl bromide	1860.75	1417.75	1564.75	1377.75	1240.75	1486.75	1782.75	1726.75	866.75	961.75	1358.75	995.75	1187.75	1196.75	1270.75	1152.75	813.75	487.75	658.75	746.75	276.75	484.75	751.75	727.75	2048.75	2616.75	1065.75	1188.75	477.75	338.75
Nerolidol	1000	1815	1991	2437	1721	1875	630	546	1437	1791	1731	1497	1413	1044	481	508	2065	1310	1604	1209	2126	1753	359	385	654	1039	1761	1589	1242	1270
(.+/-.)-Lavandulol, chlorodifluoroacetate	1370.25	1779.25	2119.25	2526.25	2354.25	2536.25	604.25	478.25	1717.25	2140.25	1737.25	1971.25	1902.25	1430.25	481.25	568.25	2104.25	1370.25	1547.25	1482.25	2304.25	1854.25	316.25	298.25	502.25	913.25	2160.25	2281.25	1476.25	1552.25
n-Hexane	3180.75	5574.75	5746.75	9284.75	6474.75	6375.75	8852.75	9824.75	4561.75	5400.75	6790.75	5967.75	6815.75	3794.75	6593.75	8473.75	3270.75	2868.75	3486.75	3563.75	2878.75	3126.75	4181.75	4630.75	12725.8	24082.8	4890.75	5342.75	2566.75	2892.75
Sulfurous acid, hexyl octyl ester	3342	5542	7046	11286	6992	6512	8976	12104	5231	6063	8546	6128	7214	4884	6561	8750	3826	2864	4171	3573	3629	3094	4245	5093	12693	24050	5118	5801	2534	2860
Pyridine, 3-fluoro-	1086.25	1496.25	2272.25	2479.25	1719.25	1605.25	2419.25	3028.25	1612.25	1712.25	2289.25	1868.25	1997.25	1052.25	1869.25	2303.25	1477.25	800.25	1176.25	988.25	1237.25	1057.25	1534.25	1176.25	3507.25	5338.25	1421.25	1731.25	815.25	629.25
l-Alanine ethylamide, (S)-	0	0	0	56	0	0	0	242	469	113	101	0	147	150	0	163	108	92	73	4	98	100	114	0	0	25	0	0	68	193
Decyl pentyl ether	1414.75	1512.75	2576.75	2885.75	1802.75	2115.75	2627.75	3182.75	2190.75	1694.75	2310.75	2512.75	2020.75	1366.75	1676.75	2356.75	1679.75	1115.75	1436.75	1113.75	1619.75	1084.75	1914.75	1694.75	3618.75	5790.75	1599.75	1819.75	953.75	882.75
2-Propenamide, N-(2-hydroxyethyl)-2-methyl-	1746.25	1729.25	2474.25	3087.25	2320.25	2210.25	2866.25	3695.25	1984.25	2213.25	2821.25	2193.25	2837.25	1700.25	2017.25	2785.25	1356.25	1103.25	1372.25	1376.25	1283.25	1152.25	1744.25	1909.25	3913.25	5311.25	1855.25	2199.25	1223.25	952.25
Acetic acid, trifluoro-, undecyl ester	1109.25	1290.25	1596.25	2442.25	1454.25	1475.25	1949.25	2704.25	1452.25	1698.25	1997.25	1347.25	1578.25	1096.25	1336.25	1935.25	940.25	795.25	845.25	864.25	1105.25	634.25	1206.25	1109.25	2590.25	3635.25	1097.25	1373.25	871.25	813.25
1-Butyl-1H-1,2,4-triazole	729.75	867.75	1330.75	1691.75	1068.75	1230.75	1443.75	1909.75	1006.75	985.75	1472.75	1134.75	1192.75	745.75	926.75	1579.75	629.75	593.75	695.75	765.75	817.75	521.75	1048.75	700.75	2036.75	2484.75	1154.75	1103.75	612.75	569.75
Tridecane, 4-methyl-	2058.75	3174.75	3875.75	4699.75	2869.75	2969.75	4291.75	5324.75	2741.75	2730.75	3696.75	2960.75	3915.75	2210.75	2777.75	4297.75	1992.75	1522.75	1768.75	1541.75	1696.75	1481.75	2014.75	2146.75	5213.75	8003.75	2811.75	2832.75	1434.75	1358.75
2-Decene, 8-methyl-, (Z)-	1460.25	1331.25	2071.25	3384.25	1881.25	1622.25	2263.25	4404.25	1536.25	1745.25	2344.25	1832.25	2376.25	1309.25	1589.25	2766.25	1263.25	976.25	1218.25	1161.25	1100.25	1116.25	1302.25	1401.25	2788.25	4647.25	2065.25	2026.25	899.25	589.25
Cyclohexane, (1,1-dimethylpropyl)-	1036.25	1067.25	1921.25	2197.25	1392.25	1124.25	1650.25	2533.25	1350.25	1489.25	2255.25	1179.25	1681.25	1061.25	990.25	2120.25	1164.25	786.25	763.25	882.25	709.25	857.25	830.25	1125.25	2107.25	3508.25	1061.25	1431.25	561.25	615.25
1-Butanamine, N-methyl-	207.25	68.25	124.25	174.25	183.25	100.25	206.25	341.25	80.25	179.25	0	478.25	215.25	127.25	0	76.25	314.25	134.25	137.25	121.25	49.25	168.25	117.25	438.25	128.25	180.25	179.25	303.25	187.25	189.25
1,2-Dodecanediol	22211.5	28867.5	32859.5	35627.5	33955.5	32115.5	42715.5	45467.5	22667.5	25515.5	32243.5	29339.5	29435.5	22867.5	30795.5	37411.5	17763.5	13814.5	18755.5	18147.5	16819.5	16186.5	25499.5	25251.5	45395.5	50275.5	24963.5	24563.5	14333.5	15466.5
Heptane, 3-[(ethenyloxy)methyl]-	91513.5	111778	124938	140306	123402	125010	169170	168914	90865.5	94329.5	123298	104386	110498	86049.5	123458	150098	69793.5	59361.5	74073.5	74209.5	66193.5	62585.5	98753.5	98081.5	164306	187602	99473.5	97913.5	55417.5	56225.5
Sulfurous acid, hexyl pentadecyl ester	70238.5	59070.5	71814.5	58086.5	61558.5	64886.5	61262.5	69766.5	61054.5	57926.5	68230.5	66038.5	70518.5	62654.5	68102.5	68110.5	47614.5	45822.5	50334.5	47702.5	46398.5	39598.5	41606.5	56854.5	51870.5	53390.5	58830.5	61542.5	40358.5	40358.5
Acetic acid, trifluoro-, nonyl ester	35174	31262	36518	31838	32438	33342	30838	35430	32030	29342	36926	35686	37638	31550	35094	37454	24734	22902	26470	24022	25446	19958	21942	27742	27214	28558	32374	33310	20502	20350
2-Pentanol, formate	2835	3982	4513	5670	3971	4221	5294	5407	3120	3213	4382	3652	3724	2745	3331	3956	1867	1472	1773	1893	1550	1371	2470	2401	5414	6952	3177	2980	1369	1834
E-15-Heptadecenal	3092	5087	5765	6345	4576	5137	6076	6419	3239	4136	4850	4162	4665	3652	3590	5148	2344	2002	2255	2476	2217	1996	2770	3191	6112	8070	3926	3722	1769	2195
1H-Indole, 5-methyl-2-phenyl-	343.75	1334.75	836.75	2509.75	1334.75	1769.75	2617.75	2851.75	973.75	1266.75	1601.75	1161.75	1769.75	1248.75	1159.75	1857.75	672.75	607.75	1124.75	1182.75	965.75	1290.75	2821.75	1839.75	4706.75	5877.75	1471.75	1346.75	1049.75	945.75
5-Undecene	2608.25	3407.25	3679.25	4490.25	3356.25	3663.25	4669.25	5588.25	2929.25	3227.25	3472.25	3468.25	3361.25	2406.25	2621.25	3752.25	2193.25	1482.25	1881.25	1965.25	1708.25	1409.25	3451.25	2707.25	5759.25	6845.25	3291.25	2854.25	1590.25	1588.25
Ethyl 4-t-butylbenzoate	33605.2	137429	87133.2	171989	150485	143893	180885	170645	118397	150997	155157	129933	146517	75669.2	89229.2	162965	142101	67597.2	123453	170773	134357	143509	286677	246229	243605	246101	139413	126125	145813	140053
1H-Indole, 6-methyl-2-phenyl-	1703.75	3990.75	2507.75	3202.75	4327.75	4227.75	3747.75	3613.75	5327.75	5783.75	5512.75	4649.75	5092.75	3603.75	2807.75	4117.75	7767.75	4498.75	7409.75	8970.75	8880.75	7513.75	9053.75	8657.75	4394.75	3202.75	5925.75	5089.75	7872.75	7694.75
Benzenepropanal, 4-(1,1-dimethylethyl)-	1015.5	2190.5	1302.5	891.5	2038.5	1755.5	910.5	688.5	3114.5	3379.5	2201.5	2984.5	3285.5	1963.5	1248.5	1815.5	6369.5	3893.5	5092.5	6690.5	6877.5	4390.5	4143.5	5004.5	784.5	456.5	3326.5	2808.5	5216.5	6587.5
Cyclopropane, pentamethyl-	1966.75	2903.75	2632.75	3703.75	2411.75	2573.75	2757.75	2801.75	1596.75	1957.75	2313.75	1440.75	1617.75	1316.75	2124.75	1745.75	872.75	681.75	1050.75	1189.75	780.75	761.75	1261.75	1147.75	2934.75	3735.75	1853.75	1545.75	807.75	933.75
2-Undecene, (E)-	2677	3775	4544	6258	3774	4603	4505	5885	3593	4236	4439	3368	3800	2829	3145	3471	1662	1740	1809	1543	1752	1403	2439	2152	5039	6834	3281	3083	1064	1344
Cyclopropane, 1-butyl-1-methyl-2-propyl-	2703.5	3762.5	4531.5	6245.5	3761.5	4590.5	4492.5	5872.5	3580.5	4223.5	4426.5	3355.5	3787.5	2816.5	3132.5	3458.5	1649.5	1727.5	1796.5	1530.5	1739.5	1390.5	2426.5	2139.5	5026.5	6821.5	3268.5	3070.5	1450.5	1331.5
Octane, 4-methyl-	3878.75	4652.75	5751.75	8334.75	5245.75	5439.75	5612.75	7591.75	4191.75	4251.75	5405.75	4267.75	4769.75	3326.75	3070.75	5060.75	2203.75	1812.75	2439.75	1900.75	1971.75	1700.75	2945.75	2676.75	6135.75	9026.75	3787.75	4503.75	1632.75	1730.75
1-Hexanol, 2-ethyl-	4476.25	5533.25	7440.25	9634.25	6784.25	6617.25	6467.25	9737.25	5643.25	6039.25	6979.25	6138.25	6450.25	4155.25	5539.25	6634.25	2768.25	2577.25	3371.25	2848.25	2278.25	2189.25	3413.25	3411.25	8530.25	11538.2	5166.25	5578.25	2093.25	2071.25
Thiazole, 4,5-dihydro-2-methyl-	1177.75	1358.75	1657.75	1244.75	2052.75	1845.75	70.75	6.75	2441.75	2352.75	1040.75	1575.75	1785.75	1717.75	56.75	0	536.75	589.75	725.75	680.75	604.75	558.75	0.75	0	89.75	22.75	1704.75	1296.75	1595.75	1783.75
Undecane, 4-methyl-	831.25	1128.25	906.25	964.25	1290.25	1043.25	1373.25	1199.25	1021.25	697.25	617.25	999.25	800.25	908.25	816.25	819.25	1010.25	991.25	756.25	882.25	844.25	669.25	851.25	791.25	1340.25	1192.25	1625.25	1090.25	1232.25	930.25
3,6-Dimethylpiperazine-2,5-dione	124.5	0	134.5	366.5	275.5	214.5	218.5	732.5	401.5	493.5	300.5	64.5	196.5	117.5	160.5	534.5	387.5	236.5	430.5	392.5	431.5	120.5	457.5	341.5	187.5	603.5	140.5	221.5	174.5	168.5
Oxalic acid, isobutyl heptadecyl ester	1508.25	1252.25	2083.25	2023.25	1794.25	1737.25	3066.25	4780.25	1621.25	2004.25	2459.25	1915.25	2023.25	1305.25	1998.25	3817.25	1658.25	1602.25	2437.25	2222.25	2877.25	2323.25	3816.25	3699.25	3575.25	4609.25	1703.25	1744.25	1772.25	1570.25
4,4-Dimethyl-2-imidazoline	1112	756	1502	2249	1643	1373	2729	5114	1518	1977	2297	1636	2117	827	2271	3892	2043	1321	2491	1795	2531	2214	3134	3291	2961	4949	1407	1880	1252	1333
Benzenamine, 4-bromo-2-chloro-	840.25	386.25	837.25	670.25	611.25	465.25	567.25	515.25	853.25	1420.25	1228.25	977.25	1364.25	1047.25	454.25	302.25	1201.25	1446.25	1175.25	1217.25	721.25	876.25	364.25	340.25	843.25	802.25	855.25	1214.25	853.25	766.25
l-Alanine, N-isobutoxycarbonyl-, butyl ester	131	100	108	99	42	9	113	8	226	102	199	224	281	263	84	0	231	191	195	139	272	128	27	93	71	127	158	133	162	193
Coumarin-6-ol, 3,4-dihydro-4,4,7,8-tetramethyl-	206.5	253.5	431.5	312.5	347.5	344.5	112.5	182.5	481.5	448.5	565.5	526.5	511.5	474.5	233.5	185.5	409.5	791.5	381.5	501.5	367.5	403.5	88.5	128.5	390.5	226.5	340.5	498.5	334.5	615.5
1H-Azepin-1-amine, hexahydro-	6931.5	7399.5	9092.5	10538.5	7851.5	7701.5	9286.5	10133.5	8467.5	7756.5	8542.5	8005.5	8444.5	7204.5	4987.5	8465.5	5835.5	6557.5	6499.5	7228.5	5322.5	5797.5	4105.5	3904.5	8432.5	9666.5	7873.5	8407.5	5923.5	5656.5
trans-3-Decene	11253.2	11901.2	15168.2	18672.2	12881.2	12696.2	19568.2	21256.2	10648.2	10443.2	14125.2	12563.2	14028.2	10764.2	10961.2	15616.2	7090.25	5961.25	7058.25	7096.25	5933.25	5836.25	8396.25	8603.25	18632.2	20208.2	11129.2	11215.2	5290.25	6064.25
Heptane, 3,4-dimethyl-	16348	15863	20964	24756	18956	18372	26188	30484	15164	15884	20612	17508	18596	14924	14642	22476	10477	8826	10499	10191	8985	8279	12178	12128	25236	28836	15214	16220	9105	7553
2-Methyl-4-pentenoic acid	6137	6245	7961	9889	6827	6797	9685	11119	5483	5693	7586	6270	6563	5710	5486	8520	3638	2987	3296	3514	3101	3255	4306	4985	9577	10214	5495	5983	3063	3037
Diisopropylamine	1104.25	822.25	1114.25	1230.25	855.25	960.25	1097.25	2071.25	660.25	885.25	1117.25	1254.25	994.25	924.25	827.25	1186.25	746.25	513.25	666.25	389.25	688.25	519.25	692.25	946.25	1062.25	1093.25	713.25	958.25	574.25	668.25
Cytosine	1445.25	1549.25	1528.25	1704.25	2070.25	1494.25	2860.25	2143.25	1122.25	1186.25	1015.25	1259.25	1003.25	1246.25	1144.25	1423.25	748.25	569.25	572.25	490.25	522.25	533.25	882.25	821.25	2377.25	2160.25	1141.25	1232.25	503.25	946.25
Dichloroacetic acid, decyl ester	7010.25	5585.25	8646.25	10525.2	6264.25	6353.25	9820.25	14909.2	5876.25	5434.25	8585.25	7199.25	7829.25	5190.25	5052.25	10752.2	3157.25	2877.25	3107.25	3106.25	2733.25	3002.25	5299.25	5053.25	10803.2	12981.2	5770.25	6636.25	2046.25	2290.25
Cyclononane, 1,1,4,4,7,7-hexamethyl-	5234.25	3871.25	5106.25	6630.25	3858.25	4303.25	7439.25	9471.25	3953.25	3897.25	5019.25	4072.25	5060.25	3253.25	3479.25	6837.25	1807.25	1879.25	2665.25	1970.25	1892.25	1640.25	2908.25	3102.25	6974.25	9334.25	3414.25	4363.25	1341.25	1553.25
2(3H)-Benzofuranone, hexahydro-4,4,7a-trimethyl-	1507.75	1582.75	853.75	1150.75	1213.75	1410.75	2484.75	1822.75	829.75	800.75	898.75	962.75	1028.75	1060.75	1372.75	1692.75	457.75	375.75	528.75	504.75	493.75	458.75	676.75	602.75	2452.75	2809.75	1043.75	867.75	383.75	405.75
Cyclopentane, 1-methyl-3-(2-methylpropyl)-	6887	7157	3482	3393	4542	4126	8914	8475	2773	3194	3361	3844	4794	4577	6477	6400	1519	1127	2008	2331	909	1011	2018	2459	12651	12957	3622	3643	905	867
2H-Inden-2-one, 1,3-dihydro-	8546	8976	4834	6363	5975	7251	8848	9058	3421	4139	6424	6288	6519	6817	5631	6921	999	1069	1814	1799	844	775	2181	2244	11966	12671	5050	4827	596	607
5,8-Dimethylenebicyclo[2.2.2]oct-2-ene	16535	15920	10705	12229	12209	13555	17519	18983	7787	6904	12632	10972	13401	12991	10998	13963	2122	2136	4296	3704	1351	1718	3858	3452	23311	25191	10984	10181	1410	1183
2-(N-Hydroxyimino)-1-phenylethanone	11402.2	10859.2	8653.25	7978.25	9131.25	9775.25	11557.2	12044.2	5711.25	5449.25	9422.25	8733.25	10029.2	9259.25	7899.25	8433.25	2090.25	1639.25	3297.25	2858.25	1650.25	1194.25	3035.25	3363.25	16298.2	15544.2	7210.25	7237.25	1248.25	1194.25
3-Hexen-1-ol benzoate	18918.8	16670.8	12144.8	12646.8	14722.8	16136.8	18566.8	20078.8	8507.75	8650.75	14763.8	13890.8	15096.8	15300.8	11538.8	14231.8	3134.75	3072.75	5591.75	4696.75	2372.75	2653.75	5308.75	4954.75	25286.8	25558.8	12391.8	11842.8	1554.75	2335.75
Sabinyl, 2-methylbutanoate	17626.2	17722.2	12177.2	11966.2	15129.2	14177.2	18322.2	19514.2	8074.25	9350.25	13645.2	13696.2	16041.2	14867.2	13006.2	13717.2	3120.25	3010.25	4997.25	5478.25	2094.25	2530.25	5266.25	5255.25	24018.2	21650.2	11832.2	12763.2	1548.25	1720.25
4-Ethylbenzoic acid, octadecyl ester	1127.75	697.75	635.75	581.75	725.75	703.75	897.75	1012.75	427.75	456.75	849.75	683.75	644.75	706.75	963.75	621.75	244.75	113.75	414.75	241.75	168.75	118.75	287.75	302.75	922.75	977.75	617.75	602.75	178.75	36.75
Carbonic acid, decyl nonyl ester	82693.5	76557.5	86237.5	88437.5	79565.5	84181.5	106022	109142	43637.5	48829.5	74821.5	59781.5	67933.5	57117.5	69957.5	84125.5	21141.5	19133.5	23341.5	23101.5	19245.5	21541.5	42021.5	38101.5	106966	114158	52517.5	50677.5	15658.5	16621.5
Decan-2-yl ethyl carbonate	54209	51953	55633	57809	54129	55849	71897	74745	34657	34553	51337	45121	47257	39945	47481	55705	16729	13655	15591	19433	14436	14767	29225	27849	71609	75809	36809	35745	11938	13045
diethyl 2-hydroxy-3-(tetrahydrofuran-2-yl)succinate	83357.5	76557.5	86237.5	88437.5	79565.5	84181.5	106022	109142	52957.5	54437.5	81869.5	65221.5	71405.5	64285.5	69957.5	85685.5	25821.5	24389.5	32037.5	32037.5	26709.5	26541.5	48629.5	46261.5	106966	114158	58789.5	58621.5	20677.5	20645.5
2-Pentene, 4,4-dimethyl-	39913.2	36537.2	41857.2	41873.2	40065.2	41017.2	51233.2	51777.2	26553.2	26161.2	36081.2	31625.2	33777.2	30649.2	34121.2	39977.2	14859.2	13666.2	17657.2	17249.2	15871.2	15106.2	22529.2	23041.2	48697.2	57089.2	27073.2	28537.2	10991.2	12730.2
2(3H)-Furanone, 5-heptyldihydro-	54800	50256	53984	57016	51264	51928	68152	71016	35056	36576	50224	43928	44688	40832	45768	53776	20432	18184	22408	21160	19048	17616	32552	32736	65248	69392	36744	37696	15055	15314
1H-Imidazole, 4,5-dihydro-2,4-dimethyl-	20450	19298	20722	22498	21002	21818	27898	26314	14361	13818	19730	17018	17426	16802	18426	21466	8013	7295	9219	9477	7663	7381	13028	12496	25314	28066	15447	14628	6094	6572
Pentane, 2,3,3-trimethyl-	5704	5423	6117	7184	5931	6447	7092	8457	4735	4145	5994	5666	5232	4312	4010	5844	1960	1887	2065	2024	1698	1443	3060	3036	6478	7984	4285	4530	2156	2417
2-Heptanol, 6-methyl-	5358.25	4545.25	5754.25	7004.25	5587.25	5323.25	6741.25	7776.25	3998.25	4339.25	5311.25	5153.25	5190.25	3856.25	3151.25	5020.25	1952.25	1667.25	2091.25	2343.25	1925.25	1462.25	2613.25	2242.25	6160.25	6698.25	4569.25	4405.25	1767.25	2226.25
Propanoic acid, decyl ester	5226.75	5550.75	5182.75	6751.75	5512.75	5376.75	6921.75	7630.75	4063.75	4195.75	5479.75	4848.75	5505.75	3977.75	3356.75	5687.75	1643.75	1903.75	2337.75	1921.75	1291.75	1333.75	2702.75	2754.75	7925.75	7610.75	3805.75	4473.75	1790.75	1812.75
2-Norpinanol, 3,6,6-trimethyl-	2150.75	1746.75	2020.75	3067.75	3978.75	2738.75	2391.75	3254.75	3781.75	2412.75	2387.75	4193.75	3383.75	2840.75	2942.75	3366.75	3080.75	2185.75	1649.75	4541.75	1441.75	2615.75	2747.75	2767.75	2515.75	4340.75	5500.75	3348.75	3019.75	2558.75
2-Amino-4,6-dihydroxypyrimidine	176.75	128.75	215.75	128.75	362.75	168.75	230.75	307.75	276.75	219.75	65.75	261.75	416.75	335.75	244.75	211.75	337.75	192.75	173.75	441.75	119.75	672.75	186.75	185.75	399.75	224.75	508.75	481.75	360.75	458.75
Pentane, 2,2'-oxybis-	7807.25	7972.25	8501.25	6627.25	7812.25	7720.25	960.25	647.25	19425.2	17585.2	12116.2	15547.2	22209.2	28121.2	722.25	548.25	12097.2	13695.2	9972.25	13699.2	14918.2	16977.2	702.25	385.25	997.25	811.25	16665.2	14026.2	17225.2	19121.2
Decanoic acid, 3-hexenyl ester, (Z)-	1111.75	1246.75	1170.75	1772.75	1220.75	833.75	460.75	312.75	2292.75	2352.75	789.75	956.75	1353.75	1912.75	307.75	295.75	1015.75	1142.75	1407.75	2262.75	1921.75	1723.75	254.75	163.75	501.75	285.75	1272.75	998.75	1122.75	1339.75
1H-Pyrazole, 1,3,5-trimethyl-	3855.25	3961.25	4865.25	4867.25	3169.25	3272.25	99.25	329.25	8724.25	7479.25	2851.25	3100.25	6285.25	6042.25	89.25	175.25	3714.25	3988.25	4907.25	7228.25	7790.25	7604.25	0.25	10.25	175.25	274.25	5239.25	3754.25	5575.25	5001.25
2-Pentanol, acetate	2472.5	3010.5	3169.5	2912.5	2851.5	2493.5	1302.5	1570.5	5403.5	5194.5	2213.5	2306.5	3622.5	4101.5	842.5	716.5	2564.5	2764.5	3740.5	3952.5	4970.5	5112.5	386.5	649.5	1000.5	768.5	2894.5	3005.5	3444.5	3655.5
Silane, diethyl(2-heptyloxy)tetradecyloxy-	642.25	353.25	545.25	329.25	672.25	311.25	890.25	742.25	422.25	450.25	408.25	680.25	749.25	743.25	1018.25	650.25	389.25	775.25	685.25	556.25	524.25	561.25	897.25	409.25	606.25	366.25	449.25	453.25	373.25	274.25
1,5-Octadiene, 3,3,4,4,7,7,8,8,8-nonafluoro-	73.5	242.5	62.5	214.5	215.5	249.5	200.5	251.5	58.5	78.5	0	204.5	0	234.5	256.5	131.5	55.5	40.5	11.5	119.5	159.5	145.5	91.5	23.5	175.5	81.5	185.5	86.5	25.5	110.5
Cyclopentane, (1-methylethyl)-	1916.25	4080.25	2688.25	3973.25	3939.25	4431.25	32900.2	29868.2	1291.25	1453.25	1964.25	2583.25	1861.25	1932.25	7195.25	4926.25	986.25	731.25	1040.25	1372.25	938.25	1388.25	2472.25	2578.25	16708.2	16964.2	1800.25	1807.25	1311.25	1379.25
Hexane, 3-methyl-4-methylene-	7688	18241	14581	21057	19665	23345	179273	179273	6466	7321	11406	13340	8279	7355	53825	50329	4496	3452	5616	6439	4802	5184	14966	13047	120521	135305	8978	6933	5489	5994
Cyclopentane, propyl-	21539	27331	36251	46595	39923	39283	147011	159939	20251	21211	34235	32451	25075	15461	105739	109723	11891	8971	15580	16595	13838	13851	59707	60547	120635	134147	21771	20987	11693	11977
Octane, 2-bromo-	15399.5	18386.5	25610.5	29658.5	26034.5	26178.5	87594.5	100234	14704.5	14118.5	22698.5	22250.5	17482.5	10045.5	64490.5	71106.5	9506.5	6695.5	12089.5	11635.5	9794.5	9569.5	39946.5	40322.5	76498.5	86130.5	14517.5	15463.5	9292.5	8196.5
2-Heptanone, 3-propylidene-	23469.2	29229.2	38077.2	47285.2	41925.2	41485.2	149093	160293	24461.2	22837.2	36341.2	33909.2	28381.2	16365.2	107253	111285	14851.2	11661.2	19397.2	19069.2	15710.2	14357.2	63845.2	61949.2	123781	135077	22741.2	24357.2	12607.2	13027.2
2-Pentylcyclopentanone	11855.5	14259.5	19049.5	23977.5	20905.5	20321.5	73225.5	84825.5	11397.5	12186.5	18481.5	17953.5	14247.5	8558.5	54425.5	57193.5	6615.5	5357.5	10476.5	10435.5	8339.5	7591.5	32377.5	32041.5	62121.5	69025.5	11144.5	12333.5	6710.5	6357.5
1,2,4-Benzenetriol	3632	4378	5372	7025	6030	6069	20004	23844	3661	3899	5366	5830	4118	2564	14890	16780	2383	1863	3408	3045	2442	2432	9625	8772	17116	19844	3577	3752	2183	1896
1-Pentene, 2,4-dimethyl-	21633	25473	34201	43609	37809	35737	78577	94217	22193	22041	34449	31345	27089	16097	89281	93793	13287	9705	18681	18825	14846	13737	62089	58081	77577	86361	22289	22569	12624	12074
Butanoic acid, 2-butoxy-1-methyl-2-oxoethyl ester	1240.25	2274.25	2044.25	2473.25	2267.25	2411.25	1217.25	2106.25	2736.25	2576.25	2625.25	2687.25	3086.25	2188.25	754.25	1031.25	595.25	345.25	831.25	693.25	1534.25	1752.25	760.25	337.25	7473.25	3578.25	2310.25	1845.25	1448.25	2386.25
Ethanone, 1-(4,5-dihydro-2-thiazolyl)-	1775.75	3246.75	2795.75	2993.75	3217.75	3060.75	2070.75	1963.75	3767.75	3078.75	3967.75	3929.75	3336.75	2598.75	1009.75	1317.75	994.75	1102.75	1783.75	904.75	2522.75	2229.75	732.75	698.75	6607.75	3763.75	2782.75	2559.75	2025.75	2786.75
Butanoic acid, hexyl ester	1623	2088	2030	1997	2010	2103	1506	1920	2765	2390	2360	2297	2430	2002	747	1428	1488	718	1571	883	2072	2344	950	774	7734	3566	2385	2396	1701	2292
Cyclohexanone, 2-(1-methylethylidene)-	54399.5	53295.5	30455.5	31295.5	38511.5	39439.5	54967.5	59775.5	26119.5	24839.5	27903.5	30879.5	35503.5	35735.5	36359.5	40831.5	7260.5	6870.5	10163.5	11140.5	4853.5	5526.5	12031.5	13101.5	71039.5	71479.5	31063.5	30311.5	5049.5	5626.5
1,1'-(1,1'-Cyclopropylidenediethylidene)disemicarbazide	24309.5	24189.5	14061.5	14719.5	18461.5	16925.5	26693.5	27893.5	12267.5	11216.5	12912.5	13771.5	15655.5	16501.5	15736.5	18861.5	4337.5	3794.5	4693.5	5399.5	2775.5	2808.5	5391.5	5783.5	34101.5	32437.5	13678.5	13771.5	2708.5	2179.5
1-Pentene, 3,4-dimethyl-	30679.5	30215.5	17183.5	18495.5	20847.5	20999.5	32783.5	31431.5	15066.5	14009.5	15239.5	16727.5	21879.5	20463.5	20199.5	23359.5	4898.5	4554.5	6327.5	6328.5	2964.5	3120.5	7016.5	8317.5	36231.5	39647.5	17431.5	17471.5	3208.5	3167.5
2,6-Octadiene, 2,6-dimethyl-	7547.75	7980.75	4956.75	4688.75	6210.75	6117.75	6974.75	7516.75	4023.75	3858.75	4856.75	4726.75	5141.75	6222.75	5590.75	6094.75	1659.75	1508.75	2713.75	2287.75	1032.75	1054.75	2518.75	2111.75	7997.75	7630.75	5296.75	4587.75	1295.75	1231.75
2-Butene, 1,4-dimethoxy-	7683.5	6590.5	6204.5	7560.5	6545.5	7290.5	9205.5	9672.5	3814.5	4002.5	4547.5	5544.5	4700.5	4610.5	4276.5	6226.5	1851.5	2209.5	2163.5	2469.5	1900.5	2040.5	2879.5	2446.5	10314.5	10253.5	4416.5	4054.5	2243.5	2386.5
Diaziridine,1,3,3-trimethyl-	2906.75	2464.75	2589.75	3491.75	2741.75	2727.75	3598.75	4442.75	1701.75	1965.75	2895.75	2381.75	2577.75	2127.75	2193.75	3028.75	983.75	901.75	908.75	1131.75	760.75	877.75	1489.75	1508.75	4243.75	4595.75	2059.75	2342.75	922.75	770.75
Decane, 2,5,6-trimethyl-	12190.5	9945.5	11017.5	12573.5	10244.5	10811.5	13178.5	16651.5	8309.5	7573.5	11090.5	9491.5	9534.5	9310.5	8076.5	11837.5	3370.5	3809.5	4299.5	3900.5	3364.5	3490.5	5525.5	5020.5	15176.5	17819.5	8688.5	8493.5	3721.5	3214.5
Pentane, 3-methylene-	4965	4809	5292	5053	5001	4968	6134	6903	2993	3156	5002	4018	4536	3981	3695	4885	1335	1545	1986	1697	1361	1331	2407	2570	7148	8093	3341	3627	1446	1368
Carbonic acid, dipentyl ester	12452.8	9436.75	11918.8	13700.8	10426.8	10482.8	14060.8	17812.8	7719.75	7984.75	11025.8	9242.75	10665.8	8323.75	7873.75	13531.8	3048.75	2998.75	3433.75	3354.75	2621.75	2612.75	5023.75	5398.75	15602.8	18684.8	7989.75	8161.75	2617.75	3019.75
cis-2-Nonene	6634.5	5067.5	6308.5	6785.5	6047.5	5317.5	7734.5	9116.5	3740.5	4371.5	5904.5	5401.5	5383.5	4899.5	4706.5	6249.5	1787.5	1713.5	2289.5	2104.5	1570.5	1416.5	2832.5	3286.5	7748.5	9395.5	4619.5	4532.5	1659.5	1765.5
Acetamide, 2,2,2-trifluoro-N-(2-methylpropyl)-	1683	1398	1391	1556	1626	1683	1450	2179	1570	1546	1432	1252	1448	1368	1133	1331	1075	934	768	1146	570	830	744	625	1813	1912	1279	1426	831	587
N-Methoxy-2-carbomenthyloxyaziridine	1650.75	1813.75	1570.75	1799.75	1781.75	2023.75	1915.75	1287.75	1413.75	1365.75	1154.75	1418.75	1572.75	1494.75	1323.75	983.75	1085.75	1045.75	924.75	939.75	752.75	755.75	993.75	1121.75	2067.75	1624.75	1705.75	1465.75	1411.75	1201.75
2(4H)-Benzofuranone, 5,6,7,7a-tetrahydro-4,4,7a-trimethyl-, (R)-	1644.75	1571.75	1643.75	1242.75	1611.75	1853.75	787.75	699.75	762.75	704.75	806.75	954.75	859.75	911.75	536.75	428.75	430.75	411.75	227.75	365.75	263.75	340.75	255.75	320.75	604.75	437.75	820.75	878.75	704.75	611.75
2-Aminoresorcinol	201.25	302.25	223.25	213.25	378.25	355.25	564.25	358.25	204.25	145.25	247.25	318.25	270.25	273.25	275.25	292.25	338.25	98.25	263.25	56.25	206.25	95.25	249.25	195.25	246.25	341.25	257.25	158.25	160.25	172.25
4(1H)-Pyridone	702	588	637	632	667	713	646	659	876	789	508	552	691	625	667	707	804	592	644	688	629	620	942	766	868	1198	817	554	614	719
Pentadecanal-	554.25	765.25	521.25	588.25	618.25	536.25	518.25	683.25	473.25	404.25	281.25	399.25	437.25	628.25	633.25	378.25	403.25	239.25	330.25	355.25	411.25	211.25	460.25	258.25	541.25	485.25	383.25	571.25	392.25	297.25
Decyl trifluoroacetate	2953	3530	2684	2792	3580	2938	2662	1955	1676	1572	1622	1953	2213	2202	2154	1721	1135	978	1210	970	872	1204	1050	1055	2088	1938	2618	1852	1238	1810
2-Undecanethiol, 2-methyl-	2966.75	3592.75	2674.75	2867.75	3459.75	3022.75	2830.75	2209.75	1989.75	1681.75	1961.75	2042.75	1917.75	2561.75	2062.75	1547.75	1290.75	1350.75	1024.75	1396.75	1243.75	1220.75	1328.75	1428.75	2836.75	2257.75	2448.75	2006.75	1728.75	1502.75
Carbonic acid, isobutyl 2-ethylhexyl ester	2908.75	3708.75	3173.75	3204.75	3829.75	3641.75	4267.75	2826.75	2090.75	1792.75	2163.75	2115.75	2431.75	2513.75	2728.75	2014.75	1520.75	1620.75	1504.75	1467.75	1778.75	1398.75	1699.75	1897.75	3963.75	3036.75	2520.75	1931.75	2244.75	2064.75
Benzeneethanamine, N-methyl-	0	251	104	174	385	290	233	415	51	58	0	27	247	125	35	49	0	93	41	0	77	0	320	78	372	135	187	85	0	130
1-Dodecene	10400.2	15436.2	20232.2	26304.2	14975.2	16336.2	43000.2	46688.2	8779.25	9567.25	12367.2	11095.2	11977.2	9518.25	15484.2	20648.2	3731.25	2716.25	3891.25	3859.25	3016.25	3450.25	6183.25	5501.25	37944.2	41680.2	10096.2	8344.25	4990.25	4434.25
4N-Methylcytosine	1817.75	1766.75	2813.75	3383.75	1913.75	1998.75	4752.75	5020.75	1193.75	1560.75	2396.75	2214.75	1736.75	1606.75	3490.75	2936.75	691.75	439.75	590.75	662.75	610.75	556.75	1467.75	1710.75	3946.75	4507.75	1691.75	1458.75	811.75	786.75
Oxirane, (1,1-dimethylbutyl)-	17327.5	17951.5	26767.5	30255.5	21455.5	22327.5	40967.5	47119.5	15183.5	15826.5	21631.5	20967.5	21623.5	15319.5	24255.5	32455.5	7323.5	6038.5	7546.5	7709.5	6459.5	6205.5	14012.5	15167.5	34055.5	40343.5	14816.5	16335.5	7126.5	7825.5
2-Decene, 6-methyl-, (Z)-	20102.5	21398.5	31806.5	37702.5	26454.5	25382.5	47614.5	55926.5	20278.5	19886.5	26670.5	23598.5	26382.5	17838.5	31294.5	38270.5	7986.5	7255.5	8818.5	9798.5	7149.5	7413.5	16510.5	17422.5	42710.5	48190.5	18870.5	19302.5	9114.5	8421.5
Ethyl propiolate	1920.25	1841.25	2831.25	3126.25	2450.25	2380.25	4347.25	4669.25	1901.25	2048.25	2686.25	2688.25	2361.25	1799.25	3079.25	3284.25	846.25	1049.25	862.25	934.25	820.25	861.25	1859.25	1747.25	3833.25	3424.25	1832.25	1853.25	844.25	1039.25
2-Methylene cyclopentanol	4074.5	4190.5	3546.5	4617.5	4365.5	4502.5	7009.5	7412.5	2896.5	2724.5	3923.5	3198.5	3271.5	3783.5	4683.5	4773.5	1183.5	1165.5	1412.5	1273.5	1275.5	1174.5	2129.5	1980.5	7328.5	8052.5	2978.5	3203.5	1214.5	1429.5
Propiolic acid	3266.25	3781.25	1982.25	2405.25	2989.25	2705.25	3915.25	4288.25	1915.25	1509.25	2256.25	1983.25	2484.25	2322.25	2861.25	2653.25	627.25	572.25	629.25	898.25	455.25	687.25	832.25	1222.25	5026.25	5098.25	2548.25	1778.25	408.25	508.25
Methoxyacetic acid, nonyl ester	5249	4360	4596	5464	4375	3850	6724	8459	3159	3262	4756	3895	4300	3924	3805	5782	1149	1207	1306	1293	999	1097	2621	2556	7978	8408	3925	3741	1165	1182
Cis-bicyclo[4.2.0]octane	25076.2	24036.2	15069.2	14453.2	16692.2	16232.2	26244.2	27988.2	12269.2	11502.2	12595.2	13348.2	16980.2	16980.2	18076.2	18996.2	3233.25	3142.25	4595.25	4805.25	1990.25	2172.25	6099.25	6036.25	31444.2	34204.2	15012.2	14412.2	3043.25	2894.25
1-Decene, 3,3,4-trimethyl-	10998.8	11760.8	16999.8	18879.8	10309.8	10466.8	27631.8	33119.8	9763.75	10142.8	13052.8	12545.8	14888.8	9335.75	14464.8	21415.8	3888.75	3775.75	4091.75	4700.75	3454.75	3404.75	8464.75	9184.75	24807.8	28887.8	9186.75	9416.75	3499.75	3952.75
Cyclooctane, 1,4-dimethyl-, trans-	12942.8	13189.8	19573.8	21397.8	14636.8	13703.8	34533.8	39989.8	12200.8	11280.8	17565.8	15818.8	17445.8	12152.8	19373.8	27917.8	4580.75	4020.75	5581.75	5210.75	4497.75	4702.75	10637.8	10927.8	29773.8	35077.8	11670.8	11790.8	4920.75	4636.75
Hydroquinone	533	682	715	784	581	430	922	1149	684	550	718	675	704	372	790	858	295	176	190	332	269	256	585	426	1106	677	410	661	172	150
2-Propen-1-amine, N-ethyl-	14487.2	12298.2	20295.2	22823.2	14140.2	13924.2	32623.2	39087.2	12501.2	12889.2	18407.2	16639.2	17687.2	12225.2	18471.2	27671.2	4906.25	4684.25	5676.25	5756.25	4317.25	4286.25	12647.2	11381.2	28191.2	35191.2	11506.2	11931.2	4373.25	4578.25
2-Isopropyloxan-4-one	2430	3214	2812	2452	3047	2499	2788	2301	1636	1664	1805	2520	2005	2586	2344	2075	1911	2057	1568	2123	1401	1838	2014	2089	3171	2845	2613	2128	2685	3146
Benzoic acid, pentafluorophenyl ester	1518.5	555.5	443.5	5320.5	451.5	1031.5	70.5	89.5	3138.5	7177.5	4263.5	453.5	2383.5	1488.5	104.5	0	3118.5	2822.5	4428.5	787.5	1864.5	1816.5	106.5	44.5	48.5	27.5	2252.5	4040.5	1950.5	2020.5
Oxirane, [(methylthio)methyl]-	570.25	673.25	505.25	620.25	651.25	554.25	51.25	0.25	318.25	763.25	310.25	280.25	496.25	381.25	93.25	29.25	232.25	184.25	317.25	196.25	275.25	258.25	43.25	75.25	1.25	5.25	654.25	496.25	256.25	319.25
Cyclobutane, butyl-	4442.25	4611.25	3604.25	3303.25	3650.25	3931.25	1345.25	811.25	2195.25	1596.25	1611.25	2152.25	2353.25	2764.25	1003.25	922.25	878.25	631.25	713.25	1113.25	768.25	633.25	633.25	607.25	998.25	1028.25	2842.25	2380.25	1610.25	1371.25
Oxalic acid, isohexyl pentyl ester	9789.5	9907.5	9006.5	8085.5	9131.5	9442.5	3222.5	1962.5	4165.5	3446.5	3747.5	5201.5	5893.5	6205.5	2442.5	1645.5	2013.5	2350.5	1776.5	2208.5	1564.5	1234.5	957.5	1389.5	1974.5	1796.5	6084.5	5270.5	4131.5	4063.5
Heptane, 4-chloro-	3646.75	4286.75	3605.75	3304.75	3907.75	3429.75	1827.75	1446.75	2239.75	1678.75	1639.75	2586.75	2575.75	3396.75	1259.75	967.75	1326.75	990.75	828.75	973.75	672.75	679.75	592.75	615.75	1623.75	1642.75	2835.75	2533.75	1646.75	1489.75
2-Nonene, 3-methyl-, (E)-	3757.25	3787.25	3387.25	3307.25	3726.25	3388.25	1832.25	1607.25	1581.25	1599.25	1837.25	1985.25	2299.25	2614.25	1264.25	1203.25	718.25	771.25	778.25	764.25	669.25	684.25	614.25	733.25	1993.25	1396.25	2223.25	2527.25	1471.25	1290.25
Acetic acid, octyl ester	7029.5	7624.5	6789.5	6813.5	7002.5	7325.5	4099.5	3068.5	3605.5	3236.5	3854.5	5013.5	5057.5	5820.5	2929.5	2243.5	1911.5	1521.5	1653.5	1469.5	1211.5	1177.5	1202.5	1382.5	3126.5	2734.5	5272.5	4621.5	2661.5	2547.5
1-Octene, 3,7-dimethyl-	3963.25	3678.25	3518.25	3311.25	3325.25	3466.25	3113.25	2292.25	2103.25	1760.25	2051.25	2256.25	2377.25	2703.25	1887.25	1510.25	1054.25	944.25	944.25	1073.25	788.25	890.25	1092.25	1138.25	2450.25	2336.25	2595.25	2459.25	1491.25	1348.25
Acetic acid, trifluoro-, 3,7-dimethyloctyl ester	32460.8	29876.8	22412.8	26548.8	27204.8	26820.8	52964.8	53468.8	17364.8	15819.8	28716.8	25028.8	28428.8	25156.8	24060.8	29636.8	4034.75	4198.75	5784.75	5965.75	3313.75	4067.75	9380.75	9428.75	69892.8	72596.8	22604.8	22084.8	5153.75	6962.75
Cyclohexanone, 2-acetyl-	2189.75	1987.75	1750.75	2190.75	1987.75	2287.75	2588.75	2709.75	1902.75	1522.75	2115.75	1948.75	1932.75	2131.75	1900.75	2010.75	1394.75	1269.75	2064.75	1735.75	1745.75	1984.75	2058.75	1993.75	2631.75	2574.75	1849.75	1697.75	1687.75	1749.75
Coumarin, 6-benzyloxy-3,4-dihydro-4,4-dimethyl-5-nitro-	17675.5	17451.5	11447.5	11482.5	14453.5	14687.5	18099.5	19987.5	8631.5	7766.5	14787.5	12662.5	14070.5	15361.5	11948.5	13290.5	2104.5	2319.5	3686.5	3387.5	1372.5	1651.5	4582.5	4544.5	26539.5	28099.5	12572.5	12537.5	2533.5	2881.5
1-Methyl-2-phenylcyclopropane	8271.5	8814.5	4968.5	5339.5	6978.5	7149.5	9262.5	9683.5	4277.5	3629.5	6797.5	6545.5	7030.5	7566.5	5838.5	6277.5	1231.5	1193.5	1926.5	1561.5	1075.5	733.5	2437.5	2200.5	12110.5	12567.5	6478.5	6506.5	1408.5	1271.5
Cyclopropane, 1-ethyl-1-methyl-	13119.8	12620.8	20879.8	22807.8	12970.8	12791.8	41967.8	47983.8	10759.8	11032.8	17463.8	16078.8	17711.8	13029.8	20887.8	30311.8	5111.75	4051.75	5115.75	5646.75	4509.75	5034.75	12888.8	13113.8	40671.8	44127.8	11530.8	11574.8	4817.75	4875.75
1-Hexene, 2-methyl-	8133	6639	11351	12517	7511	7262	22718	25622	6520	6466	9301	9463	9825	7413	11873	15783	2784	2661	3515	3642	2669	2497	6951	6913	21310	24022	6507	7174	3180	3267
Dichloroacetic acid, undecyl ester	8722.75	7968.75	13288.8	14805.8	8956.75	8621.75	22721.8	29553.8	7726.75	7462.75	11248.8	10626.8	10924.8	8963.75	13431.8	19817.8	3025.75	2745.75	4080.75	3749.75	3526.75	2787.75	8682.75	8914.75	22841.8	23745.8	6914.75	7656.75	3862.75	3453.75
Butane, 1-isocyanato-	5106.5	4241.5	5626.5	3956.5	4364.5	3984.5	3666.5	3214.5	2836.5	3387.5	5063.5	4431.5	3983.5	3807.5	3682.5	3229.5	1394.5	1332.5	1926.5	1505.5	1705.5	1212.5	3138.5	3464.5	2986.5	3420.5	3866.5	3727.5	1688.5	1725.5
Chloroacetic acid, 3-tridecyl ester	30518	30542	28278	33766	24670	23270	80710	89022	16846	16542	26286	24486	28006	25414	36238	49430	6841	5109	6633	7427	4898	5465	15475	15501	83518	86270	19438	18078	6460	6526
Piperonylamine	717.5	535.5	577.5	550.5	741.5	559.5	0	0	882.5	1099.5	831.5	1114.5	882.5	787.5	217.5	60.5	663.5	719.5	645.5	660.5	645.5	574.5	0	30.5	50.5	13.5	642.5	768.5	620.5	599.5
1-Adamantanecarboxylic acid, 2-tetrahydrofurylmethyl ester	10758.2	9904.25	16522.2	18170.2	10300.2	10712.2	42050.2	45930.2	8984.25	8342.25	15768.2	15456.2	15931.2	13128.2	20530.2	28082.2	3845.25	3185.25	4915.25	4384.25	3394.25	4183.25	12044.2	12095.2	40682.2	42970.2	10734.2	9879.25	4098.25	4012.25
Cyclopropane, 1,2-dimethyl-3-pentyl-, (1.alpha.,2.alpha.,3.alpha.)-	8269.75	8213.75	11609.8	13498.8	8367.75	9899.75	30561.8	34673.8	6833.75	6358.75	11555.8	11148.8	11121.8	9416.75	15096.8	19953.8	2911.75	2421.75	3323.75	3403.75	3133.75	2416.75	8639.75	8949.75	31801.8	31993.8	7443.75	7531.75	2857.75	3098.75
Tetrahydrocarvone	3324.5	3310.5	5249.5	5243.5	3629.5	3146.5	12579.5	14658.5	2567.5	2837.5	5129.5	4711.5	4994.5	4036.5	6729.5	8560.5	1342.5	1304.5	1524.5	1620.5	1204.5	1239.5	3717.5	3817.5	11238.5	12334.5	3262.5	3405.5	1632.5	1327.5
Decane, 3-chloro-	25535.8	25575.8	33023.8	34223.8	23471.8	21919.8	78767.8	88223.8	18783.8	18247.8	29447.8	27151.8	29039.8	24959.8	38359.8	49887.8	7563.75	5926.75	9450.75	9110.75	7168.75	6476.75	21895.8	21519.8	79767.8	82823.8	20831.8	18855.8	8335.75	7481.75
2-Nonene	13905	13864	20160	21688	14334	13725	50328	57968	11764	10906	18936	20064	19032	15044	24848	34728	5056	4991	5771	6244	5139	4154	15644	15041	48048	51056	12592	11425	5698	5001
Cyclohexanone, 3-methyl-	8289.25	8551.25	11705.2	13403.2	8723.25	8449.25	30332.2	33716.2	6629.25	6567.25	11478.2	10904.2	11487.2	9425.25	15026.2	20084.2	3065.25	2588.25	4040.25	3707.25	3185.25	3061.25	8425.25	8633.25	27988.2	30388.2	7760.25	6860.25	3209.25	3271.25
5-Ethyl-4-octanone	905.75	840.75	1158.75	1127.75	990.75	791.75	1614.75	1481.75	1131.75	895.75	874.75	1207.75	1309.75	896.75	1113.75	1219.75	844.75	616.75	938.75	766.75	486.75	773.75	871.75	697.75	1224.75	1340.75	1158.75	1118.75	796.75	952.75
p-Pentylacetophenone	1337.25	1528.25	1320.25	1099.25	1261.25	1396.25	1421.25	1245.25	1177.25	1070.25	956.25	1338.25	1390.25	1337.25	1113.25	1646.25	868.25	654.25	1033.25	1309.25	1390.25	988.25	1205.25	1394.25	1662.25	1553.25	952.25	1133.25	1454.25	1411.25
3,3-Dimethyl-2,4-pentane dione	7979.75	7823.75	6503.75	5601.75	6387.75	5016.75	1937.75	1910.75	14794.8	13880.8	6591.75	9506.75	8474.75	10547.8	1277.75	1027.75	8312.75	8373.75	6722.75	7820.75	7811.75	8378.75	857.75	827.75	1491.75	1578.75	16313.8	14621.8	18737.8	19513.8
Succinic acid, but-3-yn-2-yl tetrahydrofurfuryl ester	3780.25	3717.25	2931.25	2392.25	2268.25	2470.25	719.25	727.25	7107.25	6741.25	3406.25	4030.25	4406.25	5119.25	390.25	963.25	4018.25	4135.25	2619.25	3614.25	3662.25	4004.25	322.25	197.25	678.25	503.25	7343.25	6538.25	10140.2	8255.25
Cyclohexene, 3,5,5-trimethyl-	1767.25	2182.25	957.25	1482.25	1128.25	1625.25	2507.25	2475.25	598.25	618.25	1188.25	936.25	1155.25	1228.25	884.25	1181.25	149.25	179.25	100.25	269.25	99.25	166.25	325.25	423.25	2547.25	2616.25	1069.25	826.25	405.25	234.25
Dodecanoic acid, 2-hexen-1-yl ester	200348	199772	129684	128940	150684	145052	235740	251612	97739.8	93843.8	106420	113188	136028	140124	130628	148572	20219.8	18339.8	25683.8	28491.8	12983.8	14392.8	41043.8	46283.8	279836	280412	119028	106948	24995.8	24563.8
Ethanone, 1-(1-ethyl-1H-pyrazol-4-yl)-	46344.8	44664.8	28184.8	29416.8	34568.8	32448.8	43296.8	44552.8	22808.8	21392.8	23816.8	26560.8	31296.8	33496.8	29616.8	33464.8	4986.75	4386.75	6200.75	7330.75	3635.75	3854.75	9907.75	10933.8	49352.8	48328.8	28064.8	24928.8	6142.75	5949.75
Cyclodecene	94047.2	97351.2	65215.2	62343.2	75111.2	74551.2	70287.2	75111.2	53967.2	48759.2	56359.2	58959.2	71495.2	75527.2	66327.2	62535.2	12083.2	11275.2	16415.2	16327.2	9148.25	8062.25	22599.2	25791.2	72999.2	76279.2	64487.2	61855.2	15126.2	13866.2
1-Methyl-2-phenoxyethylamine	202.25	0	43.25	20.25	0	0	294.25	616.25	94.25	44.25	172.25	136.25	0	34.25	368.25	188.25	272.25	0.25	61.25	299.25	89.25	0	0	90.25	72.25	343.25	0	33.25	140.25	15.25
Cyclopentane, 1,2,3-trimethyl-, (1.alpha.,2.alpha.,3.alpha.)-	19392.8	35776.8	40424.8	54352.8	43576.8	48312.8	340313	370009	11400.8	10946.8	24736.8	26376.8	13683.8	16432.8	195737	280793	5017.75	3607.75	5459.75	5594.75	4801.75	4254.75	13957.8	13360.8	308761	326105	16144.8	9195.75	8284.75	8635.75
Bicyclo[4.1.0]heptane	17641.8	16977.8	20697.8	21601.8	20481.8	19945.8	32553.8	34657.8	13192.8	12593.8	19713.8	19361.8	17761.8	14219.8	33057.8	37609.8	5551.75	4920.75	7197.75	7475.75	5641.75	6306.75	19465.8	20225.8	31801.8	32881.8	14677.8	13716.8	6533.75	8255.75
Cyclooctanone, 2-methyl-	145151	136255	177343	187455	173951	173247	258431	289535	107543	108175	178367	164543	146943	117791	278015	301759	45719.2	41327.2	65135.2	64167.2	53775.2	54151.2	170623	166975	260351	266175	118535	114567	62863.2	60879.2
1H-Imidazole-2-carboxaldehyde	6092.5	6411.5	7532.5	7684.5	7189.5	7364.5	9984.5	10021.5	4734.5	4831.5	7998.5	6593.5	6689.5	5564.5	10221.5	9995.5	2041.5	2030.5	3244.5	3015.5	2810.5	2796.5	7074.5	6497.5	9235.5	9734.5	4986.5	4878.5	3152.5	3250.5
Cyclohexanecarboxylic acid, hexyl ester	602	2259	1359	2379	1618	2105	1311	1386	2231	1720	1669	1514	779	322	201	373	318	192	263	182	205	279	105	262	1869	1766	1352	793	643	1203
2-Pentene, 4-methyl-	2019.5	2393.5	2306.5	2047.5	1442.5	1681.5	8661.5	7938.5	1300.5	1361.5	1263.5	1475.5	1271.5	1524.5	4799.5	4227.5	868.5	685.5	784.5	840.5	898.5	1123.5	1114.5	1560.5	10624.5	9601.5	1219.5	1008.5	1309.5	1343.5
Pyrimidine, 4-hydroxy-	3281.75	2338.75	3877.75	4502.75	775.75	626.75	227.75	223.75	2256.75	2035.75	1312.75	1353.75	1643.75	1477.75	164.75	150.75	755.75	879.75	685.75	543.75	1056.75	1058.75	57.75	93.75	256.75	363.75	778.75	710.75	842.75	1020.75
1H-Imidazole, 1,4-dimethyl-	3823.25	2857.25	4731.25	4502.25	775.25	649.25	227.25	223.25	2691.25	2753.25	1649.25	1353.25	1643.25	1499.25	21.25	200.25	1103.25	1092.25	735.25	738.25	1388.25	1328.25	57.25	93.25	256.25	211.25	778.25	809.25	1018.25	1158.25
5-Decen-1-ol, (Z)-	14749	10740	16334	17007	2577	2044	341	280	8364	8735	4706	4185	5590	4280	293	336	3779	2857	2451	2230	4732	4033	186	145	620	551	2560	2954	3914	3638
Cyclohexane, ethenyl-	10066.5	8253.5	12511.5	13246.5	1997.5	1527.5	211.5	406.5	6130.5	7070.5	3404.5	2893.5	4169.5	3222.5	320.5	502.5	2416.5	3006.5	2157.5	1760.5	3203.5	2685.5	113.5	129.5	391.5	598.5	1990.5	2162.5	2989.5	3546.5
1,3-Dimethyl-1-cyclohexene	5454.25	4150.25	6106.25	6813.25	894.25	843.25	557.25	696.25	4012.25	3602.25	1759.25	1789.25	2530.25	2039.25	549.25	576.25	1275.25	1676.25	1173.25	1142.25	1792.25	1912.25	445.25	333.25	461.25	363.25	1186.25	1556.25	1657.25	1533.25
1-Octene, 3-methyl-	1189.25	1437.25	1138.25	1087.25	1418.25	1336.25	871.25	712.25	822.25	678.25	702.25	740.25	776.25	807.25	725.25	563.25	453.25	283.25	429.25	259.25	419.25	307.25	589.25	341.25	773.25	868.25	896.25	658.25	624.25	591.25
3(2H)-Furanone, dihydro-2,2-dimethyl-5-phenyl-	23533	19885	21821	26693	27949	29061	1998	2060	27965	28293	28829	23813	26525	23605	2758	3407	24669	28485	24181	20629	19781	21021	1418	2131	3502	3190	29509	30581	25221	27165
Propan-1-one, 3-nitro-1-phenyl-	5658.25	4886.25	5366.25	5897.25	7081.25	6890.25	413.25	333.25	6829.25	6509.25	6678.25	5804.25	5760.25	6014.25	564.25	587.25	7115.25	7107.25	6274.25	5191.25	5169.25	5164.25	379.25	527.25	633.25	684.25	6804.25	6957.25	7296.25	7592.25
4-Fluorobenzoic acid, 2-isopropoxyphenyl ester	736.5	529.5	747.5	570.5	374.5	615.5	155.5	110.5	763.5	664.5	1600.5	1125.5	1221.5	1054.5	151.5	2.5	312.5	460.5	491.5	343.5	334.5	358.5	21.5	1.5	236.5	158.5	870.5	1041.5	292.5	570.5
Benzene, 1,4-bis(1,1-dimethylethyl)-	5473.5	4546.5	2251.5	3025.5	3379.5	2468.5	3317.5	2847.5	2792.5	3616.5	1402.5	1968.5	4777.5	3968.5	3183.5	5009.5	4791.5	5393.5	6136.5	6566.5	3079.5	3576.5	6331.5	6994.5	4466.5	4756.5	3360.5	2253.5	6723.5	6809.5
Carvone	2312.75	2011.75	1341.75	1356.75	2032.75	2026.75	3531.75	3555.75	1017.75	1618.75	2362.75	2059.75	2365.75	2117.75	2231.75	2251.75	324.75	356.75	604.75	529.75	215.75	315.75	683.75	607.75	5676.75	5798.75	2057.75	1783.75	576.75	559.75
2-Octene, 2-methyl-6-methylene-	1368.75	2110.75	2058.75	1925.75	1703.75	1723.75	6581.75	7082.75	1381.75	1047.75	1599.75	1492.75	1587.75	1685.75	3525.75	3828.75	555.75	450.75	629.75	741.75	874.75	680.75	1501.75	1358.75	7411.75	6788.75	1447.75	1016.75	895.75	1162.75
1-Octene, 7-methyl-	1827.25	2375.25	2235.25	2805.25	2321.25	2694.25	3927.25	4495.25	1641.25	1365.25	1971.25	2031.25	1847.25	2395.25	2701.25	3023.25	773.25	606.25	859.25	774.25	653.25	736.25	1344.25	1585.25	4210.25	4275.25	1760.25	1664.25	1227.25	1101.25
4H-3,1-Benzoxazine, 6,7-dimethoxy-2-(4-methoxyphenyl)-4-propyl-	926.25	656.25	832.25	1112.25	713.25	865.25	930.25	904.25	1075.25	1139.25	958.25	771.25	962.25	943.25	466.25	833.25	1439.25	1161.25	953.25	1015.25	1414.25	974.25	978.25	660.25	2753.25	3883.25	558.25	1053.25	1316.25	865.25
Hexane, 1-(hexyloxy)-2-methyl-	103587	96291.2	126043	133747	113483	108883	204595	218803	81859.2	78235.2	108763	102243	107011	91691.2	117531	153331	20739.2	20107.2	27259.2	24995.2	21099.2	20443.2	59771.2	55363.2	193011	203059	85443.2	77803.2	38547.2	37235.2
Cyclopropane, 1,1,2,2-tetramethyl-	52591	50735	65791	68199	57231	52903	103551	108167	38231	38695	54623	50119	55223	45263	58695	76263	10125	10771	14830	12967	10990	11083	28135	29215	98039	106415	40887	39447	19759	18807
n-Butyric acid 2-ethylhexyl ester	60202.2	57154.2	75410.2	79930.2	63762.2	62018.2	123250	125162	46002.2	44482.2	65810.2	61290.2	63122.2	55626.2	67954.2	84978.2	12335.2	11247.2	15056.2	15536.2	12421.2	11639.2	33378.2	31946.2	110362	119034	49322.2	44578.2	23306.2	23634.2
trans-2-Decen-1-ol, methyl ether	44324.5	39804.5	50204.5	52844.5	43324.5	40036.5	90596.5	98820.5	31348.5	31724.5	49604.5	45820.5	48388.5	43876.5	51180.5	67556.5	8696.5	7541.5	11139.5	9951.5	9717.5	8369.5	25028.5	24652.5	92788.5	99628.5	35596.5	33332.5	15170.5	14838.5
Glycine, N-[4-[(trimethylsilyl)oxy]benzoyl]-, methyl ester	174.5	24.5	117.5	118.5	36.5	0	55.5	32.5	95.5	139.5	97.5	23.5	118.5	33.5	2.5	33.5	0	65.5	229.5	142.5	156.5	128.5	69.5	58.5	72.5	152.5	23.5	98.5	61.5	82.5
1,5-Heptadiene, 3,3-dimethyl-, (E)-	3765.25	2755.25	2584.25	2996.25	2746.25	2502.25	5003.25	4573.25	2851.25	2826.25	5051.25	3806.25	4823.25	3641.25	4000.25	3851.25	1097.25	1256.25	1462.25	1025.25	1691.25	1448.25	4758.25	6359.25	6126.25	7164.25	3923.25	4022.25	1489.25	1433.25
5-Acetyl-2-methylpyridine	195.25	194.25	160.25	160.25	173.25	185.25	150.25	226.25	181.25	253.25	229.25	117.25	215.25	241.25	185.25	164.25	171.25	181.25	190.25	292.25	170.25	226.25	530.25	400.25	110.25	234.25	202.25	169.25	201.25	127.25
Aminocarb	1160.75	1241.75	913.75	1095.75	1114.75	1200.75	1713.75	1447.75	479.75	515.75	963.75	981.75	1087.75	1062.75	1049.75	1213.75	67.75	121.75	287.75	259.75	76.75	155.75	418.75	415.75	2566.75	2244.75	885.75	968.75	174.75	260.75
Methanone, dicyclopropyl-	19114.5	18770.5	13248.5	12510.5	15458.5	15647.5	24618.5	24730.5	9260.5	9344.5	16338.5	15845.5	17602.5	17866.5	15163.5	17882.5	1901.5	2114.5	3928.5	2892.5	2045.5	1664.5	5076.5	4197.5	37898.5	36034.5	15046.5	13023.5	3322.5	3341.5
3-Pentenal, 4-methyl-	4927.5	5047.5	4641.5	4845.5	4158.5	4470.5	4254.5	3717.5	3669.5	3782.5	6031.5	5894.5	5646.5	5325.5	2617.5	2224.5	2205.5	1357.5	2084.5	1614.5	1562.5	1624.5	1481.5	1294.5	4293.5	3824.5	4747.5	4100.5	2086.5	1711.5
Cyclohexylmethanol, trifluoroacetate (ester)	3256	3809	3205	3908	2951	3584	5052	3568	2470	2876	4339	3419	3429	3625	2676	2419	1322	965	1241	1263	1131	1072	1292	1331	4485	4062	3407	3179	1431	1534
1-(3,5-Dimethyl-1H-pyrazol-4-yl)ethanone	2232	1434	1644	1546	1789	1305	399	493	1163	1300	2563	2583	2176	1784	218	316	350	372	604	426	399	280	84	54	350	377	1590	1464	562	463
Felbamate	43.75	55.75	71.75	187.75	55.75	109.75	324.75	365.75	100.75	235.75	127.75	310.75	82.75	78.75	269.75	592.75	75.75	165.75	168.75	146.75	240.75	269.75	518.75	557.75	486.75	431.75	131.75	116.75	45.75	4.75
Butanoic acid, 6-ethyl-3-octyl ester	30288.8	25648.8	35752.8	38424.8	26184.8	23400.8	103161	112521	22216.8	20560.8	39376.8	36392.8	38176.8	33296.8	50320.8	69504.8	6768.75	5558.75	8875.75	9179.75	6158.75	6272.75	23992.8	23520.8	109033	116817	24752.8	24008.8	9647.75	11204.8
Propanoic acid, 2-methyl-, 2-methylpropyl ester	11219.5	9476.5	15303.5	16837.5	9467.5	9162.5	55757.5	61013.5	8487.5	8106.5	17541.5	14734.5	16525.5	13928.5	27797.5	37741.5	2967.5	2704.5	4442.5	3392.5	2827.5	2990.5	13800.5	13725.5	63117.5	64917.5	9363.5	9539.5	4038.5	4215.5
Oxalic acid, heptyl isohexyl ester	11860.2	9421.25	14811.2	16672.2	9533.25	9655.25	53376.2	60928.2	8552.25	9569.25	18048.2	15452.2	16848.2	13694.2	27192.2	37432.2	2639.25	2412.25	3867.25	3740.25	2987.25	2945.25	14195.2	13542.2	61728.2	65448.2	9721.25	9800.25	4618.25	4083.25
7-Oxabicyclo[4.1.0]heptane, 1-methyl-	10873.2	8572.25	11600.2	13683.2	7690.25	8430.25	44783.2	49471.2	7778.25	6907.25	13392.2	13308.2	14655.2	12647.2	22047.2	30719.2	2461.25	2338.25	3404.25	2962.25	2747.25	2278.25	11575.2	11516.2	50111.2	49759.2	8435.25	8211.25	3396.25	3966.25
Heptanal	2076.25	825.25	1680.25	1017.25	887.25	1215.25	6623.25	6878.25	751.25	1308.25	1404.25	954.25	1414.25	1570.25	6949.25	3980.25	646.25	1222.25	1425.25	610.25	709.25	1272.25	1659.25	2313.25	8722.25	9011.25	1014.25	689.25	537.25	507.25
Cyclohexanol, 3,5-dimethyl-	1756.5	785.5	1404.5	981.5	630.5	807.5	6223.5	7045.5	445.5	1144.5	1012.5	907.5	1173.5	1287.5	6781.5	3172.5	708.5	969.5	1035.5	751.5	751.5	1198.5	1780.5	1917.5	8025.5	7548.5	677.5	613.5	468.5	303.5
Oxonane	1406	702	997	618	586	959	5748	5890	575	941	552	881	1198	1297	5155	3887	400	1019	1072	431	600	1134	1490	1687	7931	7488	927	326	422	469
Cyclopentanol, 2-methyl-	3688	1814	2682	2467	1583	1986	12696	13049	1442	2229	1700	2449	2430	2984	12319	7967	1006	2063	1878	1516	1322	2100	3179	4175	15984	16576	1388	1456	946	732
Hexane, 1,6-diisocyanato-	3637	2080	2146	6201	2522	2509	3151	4473	6512	7534	6322	5522	3946	3018	3664	5178	5997	3746	5826	4400	3298	5107	5434	5162	4680	6811	4827	5619	4554	3511
2-Pentene, 2,3-dimethyl-	1676.75	1132.75	1585.75	3125.75	1631.75	1353.75	2068.75	2556.75	2947.75	2880.75	3354.75	3181.75	2366.75	2528.75	1942.75	2620.75	2867.75	1644.75	2254.75	1943.75	1949.75	1971.75	2469.75	2239.75	3020.75	4096.75	2633.75	2616.75	2186.75	1867.75
3,4-Dihydro-5,5-dimethyl-4-ethoxycarbonyloxazole	630.5	300.5	271.5	1039.5	182.5	52.5	395.5	423.5	792.5	881.5	694.5	603.5	332.5	397.5	298.5	538.5	704.5	657.5	785.5	396.5	259.5	449.5	747.5	742.5	477.5	628.5	502.5	917.5	605.5	288.5
Phenol, 2-ethyl-	2043.5	1777.5	1251.5	1575.5	1748.5	1893.5	2407.5	2778.5	978.5	1037.5	2374.5	1846.5	2245.5	2244.5	1906.5	1968.5	286.5	243.5	309.5	204.5	180.5	65.5	357.5	432.5	4912.5	4815.5	2059.5	2357.5	617.5	553.5
Bicyclopentylidene	7673.25	6244.25	4487.25	5374.25	6139.25	7275.25	11025.2	11948.2	7805.25	7768.25	8221.25	7168.25	7970.25	6768.25	5758.25	7886.25	7653.25	8239.25	6801.25	7440.25	7342.25	6297.25	1585.25	2024.25	20545.2	19497.2	8222.25	7451.25	9435.25	9074.25
Tricyclo[2.2.1.0(2,6)]heptane-3-methanol, 2,3-dimethyl-	19996.5	19700.5	13335.5	15105.5	19820.5	20724.5	31180.5	32772.5	12693.5	14537.5	24644.5	19348.5	21588.5	18988.5	16628.5	22332.5	5248.5	4979.5	3873.5	3259.5	5439.5	4252.5	5359.5	5410.5	50828.5	49372.5	24268.5	20156.5	8012.5	8910.5
Linalyl isobutyrate	16374	14718	12033	11317	14788	15918	21598	22462	12379	11054	17462	15842	15860	13707	13276	16206	15202	13457	11378	10630	12503	11600	5259	4536	32518	34958	17462	17230	13779	15027
Camphene	28562.8	26610.8	19002.8	22098.8	24722.8	25210.8	37010.8	40194.8	18066.8	19122.8	29802.8	26914.8	28506.8	25058.8	24714.8	26258.8	7785.75	7880.75	4116.75	3794.75	6957.75	6642.75	7770.75	7571.75	57362.8	59522.8	29042.8	28642.8	11680.8	12229.8
Cyclohexene, 4-methyl-1-(1-methylethenyl)-	7679	7144	5718	5624	6838	7391	10920	12278	4776	4999	8442	7505	7812	7282	6531	7605	2280	2194	1276	1008	2038	1871	2474	2057	17541	16741	8120	8005	3289	3936
1(2H)-Naphthalenone, octahydro-, trans-	4440	3735	2881	3595	4575	4683	5350	5377	4887	4349	4027	4187	4259	4564	4267	5518	4514	4024	4627	4246	4442	3496	5091	5492	4600	4455	4280	5322	4759	4884
Benzene, 1-ethoxy-4-methyl-	2770.5	2725.5	1887.5	2342.5	2825.5	2856.5	2563.5	3046.5	2806.5	2810.5	3099.5	2733.5	2946.5	3349.5	2498.5	2701.5	3243.5	2428.5	2783.5	2742.5	2992.5	2337.5	3091.5	3332.5	2882.5	2994.5	2776.5	2921.5	2704.5	2691.5
Carbic anhydride	24726.2	22230.2	17830.2	21518.2	26270.2	23910.2	26246.2	25494.2	25278.2	25894.2	25134.2	23518.2	25022.2	25262.2	22798.2	26070.2	24662.2	21854.2	27302.2	23942.2	26086.2	20142.2	28134.2	28294.2	26030.2	25702.2	25774.2	27238.2	26310.2	25750.2
3-Pyridinecarboxylic acid, 4-amino-, methyl ester	384166	384486	368998	371750	388646	390310	366310	376230	397862	392742	393446	386918	401702	383718	387814	381478	422822	406310	420518	411558	418598	398374	414374	402406	345254	351078	389670	407526	416934	413990
3-Aminobenzhydrazide	787308	762796	749484	763116	794924	804076	744300	752812	832620	767148	821356	801900	807404	799468	778988	797292	867436	859052	873644	839020	865068	819180	849516	790700	712876	714732	812524	840364	801388	850476
Benzoic acid 2-bromoethyl ester	96441	90401	43201	52113	79193	79145	118801	122905	40177	41929	94825	87697	92873	84713	81121	88057	5436	5883	11672	10827	4975	4243	21001	17857	203041	201441	78393	75649	14766	16212
2-Ethylphenol, O-acetyl-	45781.2	44869.2	24701.2	26589.2	38773.2	39213.2	58533.2	62861.2	18965.2	21245.2	49645.2	42525.2	45357.2	43165.2	40141.2	43117.2	3030.25	2945.25	6799.25	5935.25	2302.25	2925.25	9511.25	9498.25	98309.2	99973.2	41101.2	36557.2	7769.25	8636.25
2-(Acetoxymethyl)norbornadiene	54553.2	49945.2	29721.2	29385.2	45041.2	41985.2	69673.2	75345.2	22657.2	23393.2	55721.2	50609.2	52801.2	47145.2	44601.2	51377.2	3877.25	3520.25	7754.25	6828.25	2955.25	3111.25	12407.2	10641.2	109337	110545	44041.2	43289.2	9494.25	9431.25
Hydrazine, 1-methyl-1-phenyl-	107410	98362.2	56154.2	61642.2	84490.2	87962.2	136634	143994	46634.2	46194.2	106882	95746.2	105330	95178.2	88850.2	95642.2	7218.25	7181.25	15945.2	13775.2	5589.25	5474.25	21114.2	21818.2	217018	220730	89570.2	84354.2	17906.2	18474.2
Acetamide, N-(aminocarbonyl)-2-chloro-	185	155	86	533	539	784	56	386	420	629	432	375	361	254	117	71	188	172	416	172	220	166	295	80	131	224	99	271	205	144
(Z)-4-Methyl-2-hexene	1272.5	1964.5	1842.5	4564.5	4697.5	5619.5	2187.5	1958.5	4727.5	4903.5	4928.5	4079.5	4991.5	1424.5	1799.5	1437.5	677.5	634.5	4973.5	1140.5	2128.5	1744.5	917.5	649.5	2489.5	2051.5	1468.5	1198.5	805.5	1103.5
Morpholine	799.75	2727.75	3195.75	3379.75	3366.75	3727.75	2095.75	1302.75	3271.75	4038.75	3873.75	3222.75	3054.75	2476.75	1661.75	1084.75	628.75	608.75	3548.75	3400.75	3540.75	3281.75	622.75	726.75	1618.75	1334.75	2880.75	967.75	1696.75	3371.75
4-Methylpentan-2-yl propyl carbonate	1932.25	10603.2	11193.2	13539.2	12608.2	13918.2	2775.25	2240.25	12749.2	13111.2	14044.2	12547.2	12800.2	10069.2	2241.25	1604.25	3071.25	2656.25	14451.2	11715.2	12251.2	12914.2	989.25	1054.25	3061.25	2587.25	11304.2	3269.25	10728.2	12588.2
2-Propenoic acid, 2-methyl-, hexyl ester	9060	11460	10442	10029	11072	11117	5104	2879	11283	10876	11600	10859	11230	11147	3471	2080	11056	10833	11122	11465	10931	11004	1339	1530	4162	3833	10880	10862	11254	11264
Glutaric acid, di(trans-hex-3-enyl) ester	19054.5	16382.5	19374.5	21686.5	21214.5	20510.5	40302.5	41246.5	8960.5	9033.5	21382.5	19086.5	17814.5	12810.5	24542.5	32630.5	2528.5	2263.5	3080.5	2793.5	2625.5	2043.5	5509.5	4793.5	41998.5	43958.5	11608.5	10568.5	4330.5	4379.5
7-Oxabicyclo[4.1.0]heptane, 3-methyl-	129990	117286	144950	151990	138422	139574	256054	287542	88782.2	88614.2	145654	129326	135862	107534	167286	216502	20894.2	21166.2	33006.2	26854.2	23982.2	21670.2	71038.2	65270.2	277302	295478	102998	100310	45158.2	50134.2
R(-)-2-Methyl-pyrrolidine	119313	106033	127385	138321	123657	122241	205265	213521	78801.2	80009.2	132753	115945	117257	92953.2	150673	194257	17185.2	20065.2	28617.2	24481.2	20305.2	18921.2	63633.2	59409.2	197201	201681	91649.2	89961.2	38889.2	40929.2
4-Pyridinol	630.75	529.75	535.75	411.75	455.75	333.75	550.75	825.75	1247.75	811.75	1072.75	1175.75	595.75	550.75	140.75	719.75	711.75	915.75	0	0	534.75	530.75	390.75	370.75	913.75	1162.75	749.75	783.75	601.75	520.75
4-Ethylbenzoic acid, 2-methylbutyl ester	79.5	84.5	105.5	100.5	92.5	136.5	34.5	124.5	81.5	233.5	46.5	54.5	39.5	24.5	0	75.5	59.5	0	37.5	45.5	95.5	127.5	0	15.5	108.5	109.5	111.5	29.5	68.5	234.5
2,3-Dimethyl-4-penten-2-ol	14742.2	13356.2	10328.2	12089.2	14317.2	14058.2	20863.2	21567.2	7647.25	8635.25	14921.2	11723.2	14655.2	12866.2	12514.2	15245.2	1533.25	1264.25	1791.25	1757.25	971.25	794.25	3877.25	3745.25	29903.2	27751.2	14603.2	13141.2	4925.25	5487.25
Cyclopentaneethanol, .beta.,2,3-trimethyl-	640.75	617.75	554.75	444.75	796.75	650.75	751.75	843.75	540.75	616.75	662.75	582.75	587.75	658.75	507.75	641.75	276.75	287.75	314.75	257.75	219.75	301.75	364.75	312.75	954.75	973.75	664.75	595.75	429.75	435.75
Phenol, 2,6-dimethyl-	2077.25	1095.25	874.25	841.25	1328.25	1245.25	282.25	288.25	1525.25	1577.25	4522.25	3503.25	4001.25	3053.25	94.25	127.25	315.25	255.25	366.25	416.25	256.25	415.25	530.25	611.25	754.25	1097.25	2989.25	2790.25	1078.25	997.25
Cyclobutanone, 2,3,3-trimethyl-	1543	1405	1538	1536	1283	1394	2339	3408	1399	1627	2056	1629	1753	1607	1650	2418	898	1220	1037	683	725	805	1214	1110	3123	3162	1456	1611	1017	999
Acetic acid, hydroxy[(1-oxo-2-propenyl)amino]-	987.25	1493.25	621.25	1712.25	1187.25	1226.25	692.25	913.25	2807.25	3439.25	3889.25	1759.25	2340.25	2060.25	735.25	464.25	5421.25	2895.25	5445.25	1771.25	4798.25	4041.25	1653.25	2518.25	1380.25	1587.25	3976.25	4166.25	3314.25	4854.25
4,5-Dihydro-2-methylimidazole-4-one	470.25	591.25	509.25	499.25	532.25	524.25	499.25	408.25	671.25	800.25	793.25	635.25	636.25	599.25	495.25	312.25	799.25	439.25	1085.25	436.25	718.25	861.25	434.25	600.25	739.25	810.25	1019.25	1127.25	559.25	741.25
m-Dioxan-4-ol, 2,6-dimethyl-	499.25	635.25	569.25	656.25	822.25	694.25	463.25	350.25	1269.25	1518.25	1591.25	892.25	982.25	851.25	457.25	441.25	1999.25	875.25	2028.25	801.25	1958.25	1611.25	800.25	1391.25	831.25	922.25	1476.25	1710.25	1449.25	2080.25
Bicyclo[4.1.0]heptan-3-ol, 4,7,7-trimethyl-, (1.alpha.,3.alpha.,4.beta.,6.alpha.)-	471.75	783.75	714.75	462.75	521.75	558.75	981.75	833.75	508.75	471.75	569.75	491.75	559.75	663.75	582.75	824.75	156.75	194.75	259.75	175.75	69.75	47.75	241.75	138.75	1116.75	1324.75	525.75	514.75	285.75	300.75
Bicyclo[3.1.1]heptane-2-carboxaldehyde, 6,6-dimethyl-	3529.75	4078.75	3870.75	3932.75	3974.75	4561.75	8562.75	8061.75	2260.75	2568.75	3676.75	3500.75	3342.75	3709.75	4621.75	5595.75	875.75	897.75	997.75	1270.75	871.75	831.75	1842.75	1772.75	11825.8	10359.8	3362.75	2742.75	1707.75	1730.75
2,4-Hexadiene, (E,E)-	813.25	759.25	673.25	636.25	1381.25	1008.25	4540.25	4800.25	447.25	383.25	841.25	938.25	1319.25	924.25	3345.25	3546.25	213.25	207.25	214.25	452.25	170.25	284.25	884.25	953.25	7270.25	7275.25	753.25	659.25	505.25	350.25
Carane, 4,5-epoxy-, trans	641.25	628.25	488.25	554.25	718.25	790.25	4043.25	4601.25	246.25	499.25	943.25	659.25	786.25	878.25	2282.25	2930.25	130.25	246.25	274.25	214.25	236.25	297.25	828.25	739.25	6462.25	5917.25	704.25	673.25	410.25	318.25
3-Cyclohexene-1-carboxaldehyde, 2,4,6-trimethyl-	1368.75	968.75	951.75	1458.75	1377.75	1640.75	4536.75	4796.75	683.75	775.75	1396.75	978.75	1315.75	957.75	3341.75	3542.75	209.75	273.75	363.75	493.75	229.75	280.75	880.75	949.75	7266.75	7271.75	749.75	869.75	501.75	346.75
1-Butene, 3,3-dimethyl-	25541.2	24173.2	25957.2	29813.2	28493.2	28133.2	49325.2	54229.2	17429.2	17629.2	29973.2	25541.2	29533.2	24493.2	29525.2	40637.2	2828.25	3104.25	5200.25	4495.25	3215.25	3423.25	11588.2	12640.2	59381.2	61685.2	22773.2	20213.2	9000.25	8769.25
Bicyclo[4.1.0]heptan-2-ol, 3,7,7-trimethyl-, (1.alpha.,2.alpha.,3.beta.,6.alpha.)-	51601.5	47633.5	50865.5	57537.5	54521.5	54625.5	96865.5	105786	33689.5	37073.5	54857.5	50825.5	58969.5	49977.5	59849.5	79801.5	5643.5	6562.5	9838.5	9157.5	7195.5	6128.5	24529.5	23161.5	109474	111378	44273.5	37713.5	18145.5	18617.5
1,6-Heptadien-4-ol	22987.5	19139.5	21691.5	23467.5	20915.5	19347.5	49619.5	56827.5	15935.5	16131.5	27755.5	24267.5	28915.5	21115.5	29027.5	39603.5	3018.5	3178.5	4334.5	3534.5	3639.5	3110.5	11715.5	11538.5	62355.5	64019.5	20107.5	16699.5	8230.5	7482.5
Propanoic acid, 2-methyl-, 2-(hydroxymethyl)-1-propylbutyl ester	14392.8	11376.8	13341.8	15640.8	11253.8	10805.8	51205.8	55653.8	9306.75	11496.8	18829.8	16325.8	20701.8	14814.8	27269.8	41085.8	1807.75	2161.75	3766.75	3344.75	2379.75	2352.75	10694.8	10609.8	66869.8	68805.8	13331.8	11311.8	5280.75	4924.75
2,4-Dimethyl-1-heptene	13062.5	10186.5	12716.5	14077.5	10576.5	10204.5	43411.5	52867.5	10873.5	11359.5	19275.5	14548.5	19347.5	13681.5	24915.5	36739.5	7481.5	8868.5	10327.5	8524.5	7336.5	7691.5	10323.5	9301.5	57387.5	58987.5	12520.5	10671.5	6877.5	7864.5
Hexane, 2-methyl-4-methylene-	5883.5	4737.5	5820.5	6424.5	4413.5	4343.5	20067.5	24715.5	4708.5	4111.5	8399.5	6625.5	9132.5	5891.5	11420.5	17691.5	846.5	1266.5	1717.5	1310.5	1092.5	1219.5	4589.5	4583.5	27867.5	27379.5	4584.5	4555.5	2037.5	2163.5
1,2,4-Triazolo(4,3-a)pyrimidine	2132.5	1977.5	2150.5	2147.5	1845.5	2693.5	3.5	62.5	3114.5	3565.5	3053.5	2848.5	3372.5	2514.5	133.5	46.5	3079.5	3782.5	2915.5	3047.5	2896.5	3108.5	94.5	122.5	63.5	170.5	2209.5	2806.5	2945.5	2700.5
Benzenemethanol, .alpha.-methyl-, propanoate	20876.8	18948.8	19100.8	18716.8	18396.8	18284.8	80.75	109.75	24348.8	24844.8	24620.8	24196.8	24596.8	20556.8	141.75	190.75	26084.8	26332.8	23068.8	26052.8	27652.8	25428.8	365.75	287.75	133.75	186.75	20332.8	21124.8	21844.8	22604.8
S-Benzoyl(thiohydroxylamine)	2368.5	2212.5	2136.5	1912.5	2378.5	1743.5	162.5	17.5	2210.5	2214.5	2101.5	2836.5	1923.5	1439.5	92.5	52.5	2308.5	2378.5	2257.5	2184.5	2966.5	2234.5	0	0	28.5	106.5	2104.5	1909.5	2199.5	2154.5
Benzoin	90	131	120	72	100	150	922	1055	0	0	0	33	0	25	659	845	34	193	71	0	0	89	204	99	1522	1538	60	36	0	171
p-Hydroxyphenyl methyl carbinol	715.5	790.5	902.5	903.5	864.5	1033.5	1621.5	1702.5	837.5	819.5	807.5	953.5	848.5	973.5	1595.5	1422.5	758.5	858.5	715.5	739.5	796.5	676.5	930.5	1076.5	2240.5	2221.5	748.5	817.5	929.5	834.5
3,6-Nonadien-1-ol, (E,Z)-	306	172	191	200	230	408	4060	3820	203	223	269	268	244	267	2392	3563	211	95	218	159	305	194	1138	942	6732	7290	120	282	209	139
L-Histidine, N-[(phenylmethoxy)carbonyl]-	237	181	155	193	170	139	1539	2188	144	0	117	83	94	73	1461	1420	68	130	132	41	167	0	555	615	2019	2396	120	115	138	104
Benzeneethanol, 3-hydroxy-	99	26	77	4	124	138	2738	2711	23	84	2	44	150	88	1439	2133	118	15	50	26	0	0	713	535	3433	3630	30	82	34	29
Cyclohexanol, 4-methyl-	4373.75	1840.75	3578.75	2803.75	1929.75	2021.75	6576.75	5937.75	2493.75	3278.75	2951.75	2895.75	5423.75	4022.75	6516.75	7414.75	3578.75	5300.75	4307.75	2196.75	2841.75	3486.75	5482.75	5623.75	8334.75	8406.75	2586.75	1997.75	1476.75	2177.75
(E)-2-Butenylcyclopropane	1909.25	1173.25	1739.25	1463.25	1170.25	1251.25	3525.25	4368.25	1735.25	2224.25	1706.25	1536.25	3639.25	2619.25	3559.25	4038.25	2640.25	2484.25	2384.25	1373.25	1878.25	2329.25	3088.25	2714.25	5021.25	4881.25	1272.25	1162.25	919.25	1068.25
Phenol, 2-(2-furyl)(2-pyrimidylamino)methyl-	1131.75	288.75	682.75	754.75	402.75	402.75	1365.75	1335.75	535.75	874.75	540.75	786.75	1027.75	915.75	1416.75	1823.75	768.75	1327.75	793.75	618.75	784.75	514.75	1205.75	1366.75	1823.75	1932.75	442.75	177.75	196.75	148.75
Methyl[2-(1-methylpyrazol-4-yl)ethyl]amine	2063.25	588.25	1040.25	1527.25	717.25	946.25	2643.25	3265.25	932.25	1160.25	1216.25	1102.25	1839.25	1299.25	2888.25	2644.25	1388.25	2301.25	2009.25	919.25	1671.25	1337.25	2143.25	2620.25	2775.25	2579.25	670.25	573.25	547.25	1009.25
5H-Naphtho[2,3-c]carbazole	0	118.75	0	0	0	0	0	0	0	22.75	0	0	58.75	74.75	0	0	126.75	77.75	225.75	101.75	6.75	0	0	0	86.75	183.75	0	0	0	109.75
Formic acid, (4-fluorophenyl)methyl ester	3470.75	2591.75	2015.75	2081.75	3196.75	2919.75	4051.75	4158.75	1599.75	1767.75	3398.75	3077.75	3269.75	3208.75	2487.75	3383.75	398.75	460.75	655.75	490.75	293.75	417.75	793.75	744.75	6330.75	6709.75	3190.75	2768.75	1131.75	1073.75
1,6-Octadien-3-ol, 3,7-dimethyl-, propanoate	32967	33863	22399	23223	31831	33111	47223	50711	19327	18359	36863	29975	36351	31735	30751	37967	4125	4921	5554	4072	3116	3141	9004	8913	74295	74647	35791	29375	11254	11729
Benzenepropanol, .alpha.-methyl-, acetate	1823.25	1857.25	1863.25	1911.25	1468.25	2008.25	1556.25	1895.25	1238.25	1379.25	1620.25	1310.25	1932.25	1349.25	2352.25	1774.25	1212.25	1420.25	1923.25	1266.25	1145.25	2103.25	628.25	722.25	2217.25	1668.25	1232.25	1015.25	1218.25	1313.25
1-Butene, 3-methyl-	810.75	473.75	729.75	541.75	709.75	705.75	586.75	554.75	604.75	819.75	690.75	629.75	683.75	777.75	613.75	493.75	411.75	472.75	775.75	320.75	360.75	402.75	250.75	341.75	464.75	636.75	491.75	508.75	527.75	425.75
2,2',2''-Nitrilotriethanol, dimethyl ether	1138.75	1613.75	510.75	619.75	749.75	744.75	1089.75	1269.75	691.75	406.75	877.75	1296.75	992.75	1023.75	834.75	798.75	494.75	547.75	427.75	448.75	480.75	428.75	346.75	474.75	2095.75	2013.75	812.75	686.75	321.75	391.75
1H-Indene, 2,3-dihydro-5-methyl-	1002.75	1384.75	519.75	488.75	905.75	837.75	1176.75	1155.75	591.75	490.75	1300.75	1263.75	870.75	1127.75	1197.75	664.75	390.75	347.75	354.75	413.75	490.75	620.75	517.75	515.75	1785.75	1749.75	653.75	838.75	309.75	651.75
Imidazo[1,2-a]pyrimidine	5.75	6.75	210.75	223.75	87.75	451.75	67.75	0	0	39.75	27.75	2.75	2.75	106.75	0	19.75	125.75	268.75	0	353.75	66.75	76.75	86.75	130.75	220.75	129.75	94.75	77.75	62.75	99.75
3-Cyclohexene-1-carboxaldehyde, 1-methyl-	219.5	197.5	226.5	480.5	431.5	245.5	9903.5	10312.5	253.5	155.5	286.5	142.5	209.5	333.5	6005.5	8193.5	188.5	191.5	327.5	177.5	317.5	290.5	2270.5	2164.5	17980.5	17364.5	287.5	248.5	228.5	267.5
Hexanoic acid, 2-propenyl ester	1342.25	1360.25	535.25	569.25	1064.25	1508.25	6832.25	6693.25	676.25	925.25	2058.25	2062.25	2383.25	1805.25	5564.25	6192.25	287.25	319.25	639.25	426.25	276.25	240.25	942.25	1207.25	17647.2	16575.2	1241.25	1199.25	247.25	315.25
1H-Indole, 2-phenyl-	415.5	309.5	216.5	469.5	299.5	306.5	76.5	91.5	448.5	442.5	498.5	398.5	525.5	328.5	82.5	44.5	674.5	691.5	606.5	655.5	769.5	447.5	304.5	184.5	33.5	88.5	355.5	271.5	408.5	347.5
4-Hexen-1-ol, 2-ethenyl-2,5-dimethyl-	19779.8	18915.8	15206.8	14439.8	21699.8	22219.8	30475.8	31235.8	12382.8	12981.8	21691.8	17843.8	21123.8	18507.8	16971.8	22675.8	3566.75	4116.75	4209.75	3375.75	3130.75	3224.75	6449.75	5877.75	42355.8	40195.8	18251.8	15259.8	8262.75	8803.75
2-[2-(5-Norbornenyl)oxy]-tetrahydropyran	2379.25	2189.25	1676.25	1848.25	2137.25	1930.25	3005.25	3258.25	1347.25	1321.25	2222.25	1693.25	2036.25	1727.25	1934.25	2924.25	463.25	548.25	431.25	464.25	307.25	352.25	1179.25	642.25	4606.25	4317.25	1881.25	1934.25	678.25	809.25
Cyclopentane, 1-methyl-1-(2-methyl-2-propenyl)-	24011.8	24435.8	15880.8	17859.8	25115.8	26115.8	38331.8	38859.8	14661.8	13890.8	26867.8	20515.8	25267.8	21339.8	22555.8	29643.8	1505.75	2144.75	2953.75	2406.75	1557.75	1638.75	7809.75	7515.75	54379.8	52531.8	23283.8	19715.8	7820.75	8845.75
1H-Pyrrole-2-carboxaldehyde	394	431	349	374	287	337	771	566	403	281	377	370	484	451	572	604	564	626	448	366	487	718	618	794	550	790	344	426	343	397
N-Acetylpyrrolidone	875.5	709.5	991.5	997.5	701.5	616.5	726.5	682.5	783.5	1163.5	1045.5	1151.5	1051.5	766.5	563.5	969.5	966.5	1278.5	1304.5	834.5	1323.5	879.5	785.5	1004.5	817.5	663.5	955.5	1160.5	976.5	1005.5
Sulfurous acid, nonyl pentyl ester	538.75	122.75	2.75	147.75	370.75	291.75	193.75	362.75	415.75	470.75	257.75	276.75	393.75	306.75	271.75	522.75	567.75	476.75	646.75	339.75	217.75	414.75	478.75	406.75	104.75	154.75	225.75	260.75	247.75	117.75
Ethanone, 1-(4-methylphenyl)-	491.25	355.25	562.25	264.25	329.25	483.25	601.25	270.25	755.25	666.25	99.25	209.25	219.25	275.25	299.25	330.25	584.25	314.25	259.25	273.25	433.25	261.25	552.25	760.25	643.25	404.25	646.25	445.25	847.25	787.25
Sulfurous acid, 2-ethylhexyl nonyl ester	1078.25	494.25	386.25	894.25	835.25	849.25	806.25	895.25	1001.25	1701.25	888.25	1048.25	1156.25	653.25	707.25	1029.25	1470.25	1436.25	1288.25	972.25	1320.25	1142.25	1672.25	1365.25	918.25	1099.25	832.25	921.25	1112.25	873.25
Octane	1232.5	1073.5	657.5	1260.5	1139.5	1240.5	1016.5	1202.5	1322.5	1626.5	1043.5	1069.5	1692.5	1173.5	1423.5	1509.5	1999.5	1932.5	1778.5	1901.5	1521.5	1410.5	1449.5	1829.5	1066.5	789.5	1448.5	892.5	1463.5	1220.5
3-Buten-2-ol, 2-methyl-	10.25	19.25	98.25	109.25	44.25	89.25	5.25	51.25	143.25	172.25	115.25	66.25	151.25	142.25	22.25	33.25	169.25	81.25	69.25	18.25	170.25	41.25	0.25	108.25	19.25	83.25	32.25	36.25	107.25	34.25
2,3-Benzofurandione	2101.75	1535.75	2252.75	1915.75	1861.75	1774.75	2113.75	2823.75	1632.75	1474.75	1186.75	1204.75	1887.75	1716.75	2664.75	3124.75	1833.75	2482.75	2542.75	2209.75	1779.75	2813.75	3698.75	3467.75	3301.75	3638.75	1663.75	1831.75	2204.75	1419.75
Tricyclo[2.2.1.0(2,6)]heptane, 1,7,7-trimethyl-	1401.5	1434.5	1406.5	1014.5	1180.5	1304.5	1396.5	1346.5	912.5	1017.5	1549.5	1375.5	1437.5	1236.5	810.5	960.5	436.5	638.5	732.5	393.5	578.5	473.5	755.5	667.5	2191.5	1720.5	1322.5	1125.5	959.5	624.5
Benzene, (methoxymethyl)-	21515	17947	21259	23723	19979	19419	30779	34291	16659	16883	16038	12411	23619	18563	33771	43723	22411	29931	27219	23563	26499	24715	49707	43835	35931	38779	15382	14551	17011	18419
Benzenemethanol, .alpha.-(chloromethyl)-	1434.75	1179.75	1366.75	1735.75	1442.75	1241.75	317.75	528.75	1847.75	1769.75	1907.75	1554.75	1809.75	1469.75	466.75	509.75	1697.75	1530.75	1757.75	1461.75	1314.75	1554.75	286.75	258.75	652.75	554.75	1601.75	1207.75	1023.75	1347.75
Phenol, 2,6-dimethoxy-	1498.75	1563.75	893.75	967.75	1928.75	2073.75	2646.75	3035.75	1192.75	1256.75	1713.75	1365.75	2183.75	1575.75	1441.75	2172.75	81.75	243.75	408.75	306.75	123.75	264.75	930.75	662.75	3959.75	4153.75	1290.75	1079.75	894.75	828.75
Neopentyl glycol	511.75	510.75	394.75	412.75	714.75	814.75	1105.75	906.75	385.75	407.75	546.75	600.75	690.75	608.75	443.75	726.75	390.75	439.75	442.75	344.75	259.75	361.75	213.75	256.75	1051.75	1157.75	384.75	473.75	500.75	428.75
2-Heptenal, 2-propyl-	1555.5	1688.5	1062.5	871.5	1733.5	1838.5	3165.5	3257.5	1180.5	1461.5	2447.5	1793.5	1970.5	1912.5	1728.5	2340.5	376.5	420.5	576.5	517.5	312.5	187.5	683.5	660.5	4273.5	4020.5	1850.5	1028.5	969.5	1251.5
2(3H)-Benzofuranone, hexahydro-7a-methyl-	2000.25	2304.25	892.25	1448.25	1986.25	2248.25	3247.25	4492.25	1135.25	1722.25	2734.25	2725.25	3090.25	2461.25	2051.25	3023.25	440.25	469.25	543.25	540.25	318.25	268.25	814.25	654.25	5160.25	5106.25	2005.25	1377.25	1182.25	1100.25
4-Ethylbenzoic acid, 2-methylphenyl ester	0	346.75	45.75	124.75	35.75	92.75	26.75	0	77.75	130.75	103.75	33.75	26.75	109.75	0	0	47.75	27.75	0	96.75	27.75	0	81.75	0	76.75	0	212.75	118.75	59.75	20.75
Cycloheptene, 5-ethylidene-1-methyl-	11095.5	11040.5	4167.5	3483.5	9353.5	8962.5	14636.5	16025.5	5375.5	4730.5	9243.5	12213.5	11255.5	14355.5	12925.5	10447.5	986.5	2042.5	1413.5	1507.5	705.5	863.5	1914.5	2131.5	30689.5	30809.5	10270.5	6119.5	461.5	668.5
Phenol, 3-ethyl-5-methyl-	4136.75	3877.75	1289.75	1219.75	2927.75	2505.75	5162.75	5751.75	1928.75	1444.75	3309.75	3810.75	3304.75	4012.75	4438.75	2924.75	281.75	230.75	758.75	427.75	252.75	231.75	649.75	697.75	10562.8	9822.75	3144.75	2337.75	321.75	303.75
2-tert-Butyl-3,4,5,6-tetrahydropyridine	1818.5	1399.5	1311.5	2257.5	591.5	1124.5	1349.5	2614.5	4107.5	5109.5	4383.5	3677.5	3688.5	1879.5	1519.5	3806.5	4363.5	6640.5	4082.5	2680.5	4915.5	4755.5	3797.5	2909.5	2902.5	3525.5	2134.5	1793.5	2179.5	3022.5
1,1-Dicyanoethane	747.5	1328.5	765.5	752.5	913.5	679.5	1077.5	968.5	1115.5	756.5	910.5	826.5	792.5	1146.5	778.5	879.5	709.5	889.5	789.5	542.5	929.5	929.5	435.5	360.5	1656.5	1193.5	711.5	889.5	682.5	453.5
Benzene, n-butyl-	1556.5	1961.5	978.5	1145.5	1306.5	1234.5	2091.5	1996.5	1093.5	987.5	1537.5	2155.5	1779.5	1720.5	2083.5	1544.5	253.5	238.5	263.5	260.5	183.5	223.5	290.5	521.5	4339.5	3884.5	1204.5	1039.5	536.5	272.5
Benzoic acid, (4-nitrophenyl)-methylenehydrozide	413.75	543.75	435.75	408.75	455.75	435.75	598.75	765.75	601.75	777.75	481.75	502.75	103.75	468.75	589.75	572.75	360.75	563.75	323.75	449.75	770.75	349.75	745.75	848.75	821.75	506.75	902.75	518.75	596.75	937.75
Benzene, 2-butenyl-	2143.75	2002.75	1165.75	1070.75	1405.75	1364.75	1686.75	2473.75	972.75	872.75	1292.75	1265.75	1550.75	1303.75	1118.75	1454.75	267.75	249.75	348.75	493.75	311.75	179.75	467.75	557.75	2551.75	2836.75	1056.75	1028.75	391.75	326.75
Benzene, (2-nitropropyl)-	760.5	948.5	556.5	421.5	1217.5	664.5	948.5	1280.5	505.5	521.5	822.5	595.5	954.5	588.5	410.5	783.5	227.5	207.5	261.5	199.5	93.5	160.5	424.5	453.5	1638.5	1450.5	624.5	946.5	162.5	526.5
4-O-Acetyl-2,5-di-O-methyl-3,6-dideoxy-d-gluconitrile	33.5	130.5	0	31.5	61.5	123.5	214.5	203.5	27.5	68.5	0	224.5	97.5	124.5	81.5	134.5	34.5	0	0	1.5	49.5	0	0	32.5	216.5	217.5	275.5	0	0	0
3-Buten-1-ol, 3-methyl-	1652	216	1244	526	321	600	3275	3259	742	922	880	851	1572	1391	2991	4571	971	2163	1271	695	1181	1210	1621	1422	5348	6082	979	530	485	828
Hydroperoxide, hexyl	2915.25	813.25	1964.25	1899.25	1281.25	919.25	2731.25	3900.25	1677.25	2182.25	1933.25	1509.25	2923.25	2994.25	2312.25	4448.25	1705.25	2603.25	2423.25	1275.25	1991.25	2195.25	1694.25	1675.25	5234.25	4996.25	1677.25	1498.25	1123.25	1453.25
Ethanol, 2-(2-ethoxyethoxy)-	2129.5	1781.5	1636.5	2109.5	2190.5	2345.5	844.5	1275.5	1796.5	2431.5	2169.5	1948.5	2376.5	2236.5	1378.5	1745.5	2151.5	2151.5	2654.5	1462.5	1943.5	2300.5	1271.5	1100.5	1865.5	1519.5	1927.5	1753.5	2125.5	2063.5
endo-3-Methylenetricyclo[3.2.1.0(2,4)]oct-6-ene	209.25	222.25	109.25	429.25	148.25	152.25	198.25	0	157.25	323.25	265.25	142.25	131.25	191.25	0	84.25	384.25	136.25	277.25	122.25	113.25	63.25	62.25	0	48.25	0	377.25	266.25	160.25	122.25
Butanimidamide	1293.75	956.75	1135.75	1287.75	870.75	1361.75	1407.75	1453.75	1836.75	1726.75	1761.75	1514.75	1938.75	1247.75	1342.75	1796.75	6827.75	8580.75	7025.75	5483.75	8911.75	8830.75	4878.75	4211.75	2028.75	1913.75	1702.75	1115.75	1608.75	1980.75
Oxazole, trimethyl-	2065	2351	1960	1938	1265	1282	765	705	5511	6425	3951	2813	4503	3394	399	804	1587	1932	1889	1543	1515	1795	295	315	651	796	1757	2006	1459	1455
Butanamide, 3,3-dimethyl-	421.5	0	333.5	788.5	563.5	550.5	0	295.5	1425.5	1190.5	2035.5	1649.5	2084.5	1380.5	73.5	861.5	2673.5	3103.5	3271.5	2242.5	1973.5	2854.5	1374.5	687.5	0	0	968.5	1072.5	775.5	1588.5
2,2-Dimethylglutaric anhydride	1660.25	1357.25	1673.25	2112.25	1546.25	1767.25	266.25	303.25	2176.25	3654.25	1836.25	1831.25	2110.25	1865.25	218.25	276.25	2164.25	2185.25	2231.25	1823.25	2283.25	2098.25	133.25	102.25	409.25	339.25	1446.25	1611.25	1762.25	1810.25
(R)-(-)-2-Amino-1-propanol	3451	515	2544	2839	667	326	13	629	3723	2939	1382	3548	2121	598	0	1685	2261	1226	575	1312	998	1013	132	94	0	123	1906	2286	2526	2770
1-Hexene, 3-methyl-	4096.25	1681.25	3598.25	4852.25	444.25	486.25	0	167.25	10108.2	11247.2	5504.25	3894.25	7347.25	3500.25	0	0	2745.25	4765.25	2049.25	1232.25	1875.25	1808.25	31.25	0	0	47.25	1290.25	703.25	1504.25	1660.25
Azetidine, 1-acetyl-2-methyl-	2802.5	774.5	2117.5	2743.5	0	0	0	0	7179.5	9003.5	4215.5	2661.5	4683.5	2442.5	0	0	1766.5	2761.5	1606.5	396.5	828.5	1111.5	0	0	0	0	334.5	41.5	841.5	862.5
1,3,5-Cycloheptatriene	777.25	843.25	412.25	341.25	500.25	691.25	1443.25	1138.25	453.25	405.25	910.25	1423.25	953.25	1108.25	1432.25	829.25	34.25	0	4.25	86.25	78.25	43.25	0	23.25	4673.25	4440.25	770.25	553.25	38.25	157.25
Cyclopropane, 1,1'-methylenebis-	532	1172	544	536	748	837	1159	981	310	512	502	570	650	527	702	639	59	81	200	232	22	83	395	392	1130	1168	537	462	265	210
(E)-Hex-3-enyl isobutyl carbonate	314	448	280	282	257	411	259	381	203	123	268	248	232	306	305	340	92	69	138	116	23	66	147	59	434	740	158	275	182	142
Bicyclo[4.1.0]heptane, 3-methyl-	349.75	421.75	253.75	269.75	281.75	398.75	570.75	331.75	220.75	247.75	265.75	245.75	403.75	390.75	252.75	339.75	62.75	69.75	65.75	27.75	128.75	68.75	128.75	118.75	655.75	467.75	186.75	264.75	128.75	133.75
1,5-Hexadiene, 2,5-dimethyl-	624.75	571.75	513.75	410.75	714.75	746.75	887.75	848.75	274.75	365.75	576.75	670.75	460.75	636.75	626.75	706.75	243.75	193.75	235.75	235.75	176.75	189.75	483.75	346.75	1211.75	1263.75	594.75	356.75	353.75	324.75
Butyric acid, 2,3-dioxo-, 2-methyloxime, ethyl ester	241.5	244.5	333.5	1175.5	162.5	399.5	38.5	144.5	516.5	1289.5	1042.5	441.5	394.5	634.5	99.5	80.5	1012.5	244.5	473.5	208.5	478.5	611.5	28.5	0	0	0	978.5	875.5	523.5	968.5
Hexanal, 3-methyl-	383.75	210.75	447.75	123.75	0	0	477.75	394.75	66.75	40.75	298.75	153.75	384.75	395.75	414.75	978.75	45.75	723.75	379.75	4.75	352.75	176.75	647.75	463.75	729.75	228.75	0	0	0	0
4-Ethylbenzoic acid, cyclopentyl ester	4456.75	3988.75	3088.75	8932.75	3016.75	8504.75	5146.75	21480.8	4970.75	4852.75	6991.75	2790.75	5403.75	5958.75	2146.75	4844.75	6066.75	6369.75	6621.75	4147.75	4896.75	4423.75	2841.75	4589.75	4513.75	4772.75	5480.75	16208.8	2721.75	3870.75
Benzoic acid, 4-methoxy-, 2-methylpropyl ester	2755.5	1992.5	1200.5	6250.5	1802.5	4917.5	1877.5	4638.5	3789.5	3596.5	7734.5	2028.5	4913.5	3757.5	1050.5	2462.5	4875.5	6831.5	7716.5	2365.5	3338.5	3680.5	1526.5	1995.5	1942.5	2033.5	2356.5	19545.5	2285.5	1592.5
Benzoic acid, 2-methoxy-, butyl ester	3530.75	3900.75	2077.75	10217.8	2428.75	4984.75	1415.75	2431.75	8566.75	8329.75	10018.8	2650.75	9283.75	4957.75	1303.75	5344.75	8718.75	13111.8	13994.8	5233.75	10329.8	8040.75	3809.75	7496.75	1399.75	1513.75	4037.75	19002.8	5742.75	3288.75
2-Thiophenecarboxamide, N-[2-(2-furanyl)ethyl]-	0	18.5	0	32.5	215.5	14.5	65.5	0	0	0	0	0	0	0	0	0	0	0	0	0	7.5	0	0	28.5	0	0	0	0	0	0
1,2-Ethanediamine, N,N'-dimethyl-	752.25	831.25	1300.25	1038.25	755.25	1050.25	342.25	1054.25	1317.25	1225.25	1450.25	1107.25	1050.25	854.25	98.25	57.25	1088.25	690.25	666.25	946.25	1019.25	1131.25	364.25	142.25	39.25	340.25	1143.25	792.25	1634.25	912.25
1H-Pyrrolo[2,3-b]pyridine, 4-methyl-2-phenyl-	2152.5	2335.5	1980.5	1259.5	1181.5	2293.5	973.5	1845.5	2091.5	3964.5	2417.5	3473.5	2557.5	2104.5	2331.5	1656.5	2381.5	3470.5	2257.5	3195.5	2581.5	2781.5	2571.5	2073.5	1930.5	1946.5	1932.5	4893.5	3156.5	2417.5
1,3-Dimethyldiaziridine	606.5	503.5	504.5	356.5	1177.5	682.5	136.5	0	937.5	1427.5	1814.5	924.5	1731.5	1089.5	53.5	0	1251.5	1234.5	1743.5	1041.5	679.5	918.5	40.5	0	442.5	304.5	1142.5	453.5	617.5	1427.5
Dimethyl ether	4401.75	2439.75	1947.75	4151.75	2770.75	2991.75	9.75	0	4919.75	5014.75	5596.75	1739.75	4906.75	5493.75	138.75	0	5994.75	6349.75	9603.75	4216.75	5483.75	5919.75	0	0.75	0	90.75	4747.75	391.75	3949.75	3926.75
1-Butanol, 3-methyl-, formate	2458.25	2415.25	2417.25	2643.25	2763.25	2538.25	515.25	570.25	3532.25	3458.25	3311.25	3363.25	3828.25	3420.25	465.25	755.25	3090.25	4220.25	4070.25	3104.25	3774.25	3177.25	527.25	544.25	464.25	357.25	2350.25	1818.25	2411.25	3138.25
Isoamyl nitrite	2804.25	3097.25	2960.25	3160.25	2817.25	3241.25	2110.25	2454.25	3951.25	3830.25	3290.25	3423.25	4276.25	3432.25	2911.25	3387.25	3422.25	4675.25	4956.25	3664.25	3780.25	3113.25	2726.25	3259.25	2317.25	2026.25	2654.25	2389.25	3439.25	2905.25
Butane, 1-chloro-3-methyl-	13350.5	13686.5	14203.5	13670.5	14165.5	13667.5	492.5	656.5	17812.5	20780.5	17596.5	18172.5	21364.5	17460.5	621.5	911.5	19372.5	21916.5	23996.5	19820.5	18220.5	19452.5	357.5	154.5	448.5	373.5	14700.5	11903.5	14407.5	15548.5
1-Pentanol	24003.5	23771.5	23995.5	23779.5	22427.5	22875.5	447.5	619.5	33323.5	41019.5	30339.5	34571.5	43747.5	29795.5	518.5	328.5	30467.5	51955.5	46099.5	36187.5	36667.5	34931.5	617.5	730.5	629.5	741.5	24931.5	23731.5	28891.5	24139.5
2-Butene, 2-methyl-	38591	35495	34655	37063	33591	37415	494	401	51063	62119	49383	50167	64503	46023	640	822	45407	85463	75647	53759	56959	50591	727	748	553	543	38247	36703	42543	37623
1-Butanol, 2-methyl-, (S)-	354353	110713	301041	250353	178993	302449	1152.25	2066.25	645297	720561	571057	270065	681137	513841	1565.25	2196.25	511473	807793	800689	664433	659953	646641	2814.25	1911.25	1264.25	1815.25	397553	111889	343345	163825
2-Pentanone, 4,4-dimethyl-	513651	115523	412467	335091	221427	461747	1258	1561	856243	907443	852851	383219	909235	754995	1492	1814	809459	997107	999027	885043	904883	871667	2032	2259	1540	1745	612083	129163	527411	224371
Ethoxyacetylene	789513	685961	742345	748937	723465	736009	1625	1533	965129	1023625	997193	816201	1034313	869641	2035	2681	1022665	1142601	1142601	998921	1025225	1001801	4348	4302	2545	1860	812937	374153	802889	826569
2,3-Epoxybutane	2354	2234	2635	2809	2326	2873	1520	1734	2109	5418	1723	2520	2297	2966	987	823	2329	2369	1861	1817	2614	3039	1197	1504	1086	1148	2824	1116	2385	4919
1-Propanamine, 3-(2-methoxy-1-methylethoxy)-	1395	1385	1450	1352	1359	2035	1333	1441	969	1143	774	1310	879	1344	1170	866	808	719	448	948	781	1158	954	965	1404	1371	1603	1394	1592	1731
Ethene, fluoro-	162129	143121	148113	156433	140945	141201	207	584	194001	187153	171985	162065	193489	167761	273	472	152273	176593	193617	178193	161105	161233	1007	1309	450	512	151633	175761	156817	144849
L-Alanine, N-methyl-	1116	0	2040	137	0	1529	14262	13070	1861	2069	0	0	2874	828	15334	18622	0	444	826	1898	1563	893	10905	5661	14126	14486	1048	0	0	0
